# Supplementary material for: Gene Signatures of T-Cell Activation Can Serve as Predictors of Functionality for SARS-CoV-2-Specific T-Cell Receptors
Source: Vaccines (Basel). 2022 Sep 27;10(10):1617. doi: 10.3390/vaccines10101617 (PMC9611811; doi:10.3390/vaccines10101617)
Supplement: Supplementary file 1 [file vaccines-10-01617-s001.zip]

Archive with 3 entries (3 files):
- Key Resource Table_Mateyka et al.pdf
- Supplementary figures_Mateyka et al.pdf
- Supplementary Tables_Mateyla et al.xlsx
