# Supplementary material for: Gene Signatures of T-Cell Activation Can Serve as Predictors of Functionality for SARS-CoV-2-Specific T-Cell Receptors
Source: Vaccines (Basel). 2022 Sep 27;10(10):1617. doi: 10.3390/vaccines10101617 (PMC9611811; doi:10.3390/vaccines10101617)
Supplement: Supplementary file 1 [file vaccines-10-01617-s001.zip › Supplementary Tables_Mateyla et al.xlsx]

## Sheet: Suppl. Table 1
	Supplementary Table S1. List of SARS-CoV-2-derived 9-mer epitopes
	Predicted HLA class I restriction	Peptide name	Sequence	IEDB
	HLA-A*01:01	ORF1_DTD	DTDFVNEFY	1311144
	HLA-A*01:01	S_LTD	LTDEMIAQY	1310623
	HLA-A*01:01	ORF3_FTS	FTSDYYQLY	1309115
	HLA-A*01:01	ORF1_GTD	GTDLEGNFY	1311156
	HLA-A*03:01	ORF1_ASM	ASMPTTIAK	1310291
	HLA-A*03:01	ORF1_KLF	KLFDRYFKY	1312859
	HLA-A*03:01	ORF1_VTN	VTNNTFTLK	1311232
	HLA-A*11:01	ORF1_STF	STFNVPMEK	1311591
	HLA-B*08:01	ORF1_FVK	FVKHKHAFL	1310425
	HLA-B*35:01*	ORF1_VPF	VPFWITIAY	1326965
	HLA-B*35:01	ORF1_HSI	HSIGFDYVY	1857693
	Bold print peptides and corresponding TCRs were used as training dataset for the definition of reactivity and functionality score in the previous work
	* not present in the previous work

## Sheet: Suppl. Table 2
	Supplementary Table S2. SARS-CoV-2-specific TCR sequences
	TCR	Epitope	TRAV	TRAJ	TRA_1_cdr3	TRBV	TRBJ	TRB_1_cdr3
	13	ORF1_VTN	TRAV13-1	TRAJ47	CAAFGNKLVF	TRBV16	TRBJ1-5	CASSHSNSNQPQHF
	28	ORF1_VTN	TRAV12-1	TRAJ31	CVVRNNNARLMF	TRBV9	TRBJ2-1	CASSVDGSSYNEQFF
	32	ORF1_VTN	TRAV12-2	TRAJ9	CAPLGGRRGFKTIF	TRBV7-8	TRBJ2-1	CASSGGTSGSHNEQFF
	43	ORF1_VTN	TRAV12-2	TRAJ17	CAVSGGRAAGNKLTF	TRBV7-9	TRBJ2-6	CASSAGSGANVLTF
	3398	ORF3_FTS	TRAV20	TRAJ35	CAVQAEGFGNVLHC	TRBV2	TRBJ2-2	CASSEPTSGELFF
	3399	ORF3_FTS	TRAV36/DV7	TRAJ42	CAVETYGGSQGNLIF	TRBV13	TRBJ1-1	CASSAQGAGTEAFF
	3456	ORF3_FTS	TRAV38-2/DV8	TRAJ38	CAYIYAGNNRKLIW	TRBV7-6	TRBJ2-1	CASSSDGGGFNEQFF
	5	ORF1_DTD	TRAV19	TRAJ47	CALSENGNKLVF	TRBV18	TRBJ1-1	CASSPGGGMNTEAFF
	9	ORF1_DTD	TRAV19	TRAJ15	CALNQAGTALIF	TRBV18	TRBJ1-1	CASSRGGSMNTEAFF
	21	ORF1_HSI	TRAV38-1	TRAJ13	CAPGGYQKVTF	TRBV27	TRBJ2-1	CASRAGMEQFF
	38	ORF1_GTD	TRAV21	TRAJ6	CAVLSGGSYIPTF	TRBV6-6	TRBJ1-4	CASRDRGRIDEKLFF
	58	ORF1_KLF	TRAV21	TRAJ44	CASESSKLTF	TRBV5-6	TRBJ2-5	CASGPGGGTQYF
	62	ORF1_HSI	TRAV13-1	TRAJ32	CAASYGGATNKLIF	TRBV4-1	TRBJ2-3	CASSQVGGLFTDTQYF
	65	ORF1_DTD	TRAV19	TRAJ47	CALSADGNKLVF	TRBV18	TRBJ1-2	CASSPGSGVTGYTF
	66	ORF1_GTD	TRAV19	TRAJ37	CALPYSGNTGKLIF	TRBV7-7	TRBJ2-3	CASSLGLADPRGRTDTQYF
	76	ORF1_DTD	TRAV19	TRAJ20	CALSEGDYKLSF	TRBV19	TRBJ2-3	CASSGGTDTQYF
	85	ORF1_HSI	TRAV13-2	TRAJ12	CAENRDSSYKLIF	TRBV2	TRBJ2-2	CASSEAAGAVNTGELFF
	455	ORF1_DTD	TRAV19	TRAJ29	CALTVPSGNTPLVF	TRBV10-3	TRBJ2-5	CAISTVRGMAYQETQYF
	499	ORF1_ASM	TRAV12-1	TRAJ20	CVVNLNYKLSF	TRBV6-1	TRBJ2-1	CASSESGGENEQFF
	523	ORF1_DTD	TRAV38-1	TRAJ48	CAFMNLISNFGNEKLTF	TRBV12-3	TRBJ2-3	CASSSQGTHPSDTDTQYF
	560	ORF1_KLF	TRAV6	TRAJ33	CALNGMDSNYQLIW	TRBV28	TRBJ2-3	CASSPEAGALDTQYF
	569	ORF1_STF	TRAV21	TRAJ9	CAGYTGGFKTIF	TRBV5-6	TRBJ2-7	CASTRWWAVREQYF
	758	ORF1_DTD	TRAV19	TRAJ39	CALSENAGNMLTF	TRBV18	TRBJ1-1	CASSQGGGTEAFF
	868	ORF1_DTD	TRAV19	TRAJ54	CALSEGSQKLVF	TRBV18	TRBJ2-1	CASSLAGGAGEQFF
	1085	S_LTD	TRAV1-2	TRAJ34	CAVGTDKLIF	TRBV6-1	TRBJ1-2	CASSEQRGRDGYTF
	1228	S_LTD	TRAV35	TRAJ22	CAGRLSGSARQLTF	TRBV4-1	TRBJ1-1	CASSQGGDDTEAFF
	1862	ORF1_STF	TRAV21	TRAJ32	CAVYGGATNKLIF	TRBV5-4	TRBJ1-3	CASSLRSDLGNTIYF
	1863	S_LTD	TRAV21	TRAJ58	CAVRFSKGTSGSRLTF	TRBV5-5	TRBJ2-3	CASSLLEPITDTQYF
	1864	S_LTD	TRAV12-2	TRAJ52	CAVTNAGGTSYGKLTF	TRBV27	TRBJ2-3	CASSLSVHLDTQYF
	1871	ORF1_STF	TRAV30	TRAJ22	CGTEAPHQSARQLTF	TRBV15	TRBJ1-6	CATRQSSYNSPLHF
	1877	ORF1_FVK	TRAV10	TRAJ42	CVVSGGGSQGNLIF	TRBV6-6	TRBJ2-1	CASSYWVRVAGGTYNEQFF
	1896	ORF1_VPF	TRAV41	TRAJ35	CATIGFGNVLHC	TRBV2	TRBJ1-2	CASKARDAYGYTF
	1917	ORF1_VPF	TRAV13-1	TRAJ45	CAASLKSGGGADGLTF	TRBV20-1	TRBJ2-7	CSARPIVFTYEQYF
	1951	ORF1_STF	TRAV17	TRAJ11	CATASSGYSTLTF	TRBV2	TRBJ2-5	CASKDSGTQETQYF
	1968	S_LTD	TRAV1-1	TRAJ21	CAVGNFNKFYF	TRBV6-6	TRBJ2-7	CAASVGDSSSYEQYF
	1996	ORF1_VPF	TRAV13-1	TRAJ47	CAARPMEYGNKLVF	TRBV11-2	TRBJ2-7	CASSALPLDRPPIEQYF
	2056	ORF1_FVK	TRAV10	TRAJ42	CVVSGGGSQGNLIF	TRBV6-6	TRBJ2-5	CASTPVGGRETQYF
	Bold print peptides were part of the previous work.

## Sheet: Suppl. Table 3
	Supplementary Table S3. Classification of SARS-CoV-2-specific TCRs according to the predicted functionality
	TCR	Epitope	Functionality/Prediction	Functionality Score	Reactivity Score
	13	ORF1_VTN	positive	0.517175	0.998353
	28	ORF1_VTN	positive	0.640261	0.965832
	32	ORF1_VTN	positive	0.0266154	0.666347
	43	ORF1_VTN	positive	0.420793	0.94481
	3456	ORF3_FTS	positive	0.642986	0.664258
	3398	ORF3_FTS	positive	0.547752	0.607321
	3399	ORF3_FTS	negative	-0.363744	-0.607027
	5	ORF1_DTD	positive	0.220815	0.396032
	9	ORF1_DTD	positive	0.178544	0.369745
	21	ORF1_HSI	positive	0.195586	0.0713607
	38	ORF1_GTD	positive	0.842527	0.743127
	58	ORF1_KLF	positive	0.733603	0.531236
	62	ORF1_HSI	positive	0.42747	0.408498
	65	ORF1_DTD	positive	0.388372	0.525154
	66	ORF1_GTD	negative	0.0951316	-0.127293
	76	ORF1_DTD	positive	0.506806	0.520084
	85	ORF1_HSI	positive	0.715875	0.613592
	455	ORF1_DTD	negative	-0.330503	-0.415548
	499	ORF1_ASM	positive	0.27666	0.308453
	523	ORF1_DTD	negative	-0.202732	-0.111262
	560	ORF1_KLF	positive	0.720321	0.500754
	569	ORF1_STF	negative	-0.237241	-0.271574
	758	ORF1_DTD	positive	0.494618	0.266806
	868	ORF1_DTD	positive	0.0722139	0.357592
	1085	S_LTD	negative	-0.225391	-0.370573
	1228	S_LTD	positive	0.369773	0.476926
	1862	ORF1_STF	negative	-0.0594518	0.0643062
	1863	S_LTD	positive	0.299004	0.430175
	1864	S_LTD	positive	0.200724	0.345679
	1871	ORF1_STF	positive	0.211102	0.0503601
	1877	ORF1_FVK	positive	0.129577	0.235628
	1896	ORF1_VPF	positive	0.254522	0.306479
	1917	ORF1_VPF	negative	0.0893947	-0.0368473
	1951	ORF1_STF	negative	-0.0284231	-0.1487
	1968	S_LTD	negative	-0.683155	-0.395115
	1996	ORF1_VPF	negative	-0.251084	-0.434895
	2056	ORF1_FVK	positive	0.499299	0.346302
	Bold indicated TCRs validated in the previous work.

## Sheet: Suppl. Table 4
	Supplementary Table S4. Differentially expressed genes according to reactive and non-reactive clonotypes
	gene	p value	score
	FABP5	5.06112e-136	24.823
	HSP90AB1	3.56788e-125	23.7972
	RAN	3.67711e-122	23.5044
	NCL	1.07836e-120	23.3605
	RILPL2	6.42578e-115	22.7852
	PGAM1	6.47797e-111	22.3778
	DDX21	6.15742e-103	21.543
	NOLC1	7.06281e-98	20.9965
	XCL2	4.89009e-95	20.6834
	HSPD1	4.26407e-87	19.7819
	XCL1	9.95401e-87	19.7391
	NOP16	2.06116e-85	19.5854
	TNFSF14	3.85794e-85	19.5534
	GZMB	3.91842e-83	19.3163
	CCL4	1.82386e-82	19.2367
	ZNF593	1.91551e-80	18.9939
	NAMPT	1.38457e-79	18.8898
	RAB27A	1.29814e-78	18.7712
	TNFRSF9	2.05929e-76	18.5001
	HSPH1	2.09263e-76	18.4993
	TBC1D4	4.17202e-76	18.462
	C1QBP	2.81169e-72	17.9797
	CCL4L2	5.40146e-72	17.9434
	GTPBP4	9.8395e-72	17.9101
	VSIR	1.91357e-71	17.873
	SERBP1	2.31992e-70	17.7333
	OVGP1	6.25702e-70	17.6774
	SRSF7	1.40409e-69	17.6318
	CXorf65	6.62554e-69	17.5439
	AL603756.1	7.0726e-69	17.5402
	TET1	1.111e-68	17.5145
	AL137802.2	1.21981e-68	17.5092
	SYK	2.04928e-68	17.4796
	AC005726.5	2.41465e-68	17.4702
	GAPDH	2.63428e-68	17.4653
	OTOA	2.66587e-68	17.4646
	LINC02390	2.88943e-68	17.46
	NPM1	5.61295e-68	17.4221
	TBC1D3L	7.37206e-68	17.4064
	NALT1	8.23925e-68	17.4001
	TERC	9.08632e-68	17.3945
	DNASE1L2	9.86641e-68	17.3897
	TRIM3	1.18733e-67	17.3791
	TRGV2	1.35665e-67	17.3715
	AC012510.1	1.40475e-67	17.3695
	AL359258.2	1.42662e-67	17.3686
	AL049780.2	1.85478e-67	17.3535
	CYCS	2.56886e-67	17.3348
	TYROBP	3.09955e-67	17.324
	CD82	4.05748e-67	17.3085
	OSBPL5	1.39156e-66	17.2374
	AMZ1	1.41658e-66	17.2364
	AC078795.2	1.9417e-66	17.2181
	LINC01126	2.06066e-66	17.2147
	RGCC	2.45679e-66	17.2045
	ARHGEF40	2.7335e-66	17.1983
	CATSPERB	3.49975e-66	17.184
	TBX20	6.81921e-66	17.1453
	TNNC2	6.89459e-66	17.1446
	CDA	8.11286e-66	17.1352
	CCT2	8.87692e-66	17.1299
	KIF19	1.00664e-65	17.1226
	AL353194.1	1.10723e-65	17.1171
	ZNF436	1.11471e-65	17.1167
	S1PR5	1.17674e-65	17.1135
	AC026471.4	1.34802e-65	17.1056
	NLGN3	2.03792e-65	17.0815
	LINC02086	2.27295e-65	17.0751
	AL592295.4	2.51982e-65	17.0691
	SLC22A15	5.88071e-65	17.0196
	AP005482.1	1.09199e-64	16.9833
	MTERF2	1.1985e-64	16.9778
	SLC14A1	1.37004e-64	16.97
	AC107375.1	2.36763e-64	16.9378
	AC135782.3	2.50764e-64	16.9344
	AC109347.1	4.60173e-64	16.8987
	KANSL1L	4.75543e-64	16.8967
	EVI2A	5.6159e-64	16.8869
	TRBV12-3	7.73481e-64	16.868
	AP001412.1	1.31895e-63	16.8365
	ZNF10	1.61238e-63	16.8246
	IFNG	1.80856e-63	16.8178
	CA11	2.61989e-63	16.7958
	RBM44	3.19343e-63	16.784
	AL353708.3	3.66652e-63	16.7758
	NCR1	3.98768e-63	16.7708
	AC091564.2	5.38425e-63	16.753
	AL603839.3	8.38726e-63	16.7266
	ZEB2	9.22119e-63	16.721
	RB1-DT	1.03288e-62	16.7142
	AC126283.1	1.09313e-62	16.7108
	AL133367.1	1.83636e-62	16.6799
	ZNF619	1.8638e-62	16.679
	PPP2R3A	2.9157e-62	16.6522
	LINC02018	2.95717e-62	16.6514
	PPP1R13B	4.15517e-62	16.631
	FGR	4.15803e-62	16.631
	AC233992.3	4.24767e-62	16.6297
	HIP1	4.56585e-62	16.6254
	LINC00167	4.99631e-62	16.62
	KRT81	5.05506e-62	16.6193
	ST8SIA6	5.62153e-62	16.6129
	CROCC	6.17439e-62	16.6073
	CABP7	6.71882e-62	16.6022
	LINC00299	6.8587e-62	16.601
	HSPA1L	7.99362e-62	16.5918
	ZNF501	1.38408e-61	16.5588
	ZFP28	1.71087e-61	16.546
	NAGLU	1.91149e-61	16.5393
	AL035587.1	2.35657e-61	16.5267
	DOCK1	2.38005e-61	16.5261
	LRFN1	2.38249e-61	16.5261
	SV2A	2.47041e-61	16.5239
	AC084018.2	2.85561e-61	16.5151
	AC112907.3	3.61937e-61	16.5008
	AC073195.1	4.16011e-61	16.4924
	IFNL1	4.2913e-61	16.4905
	TRAV29DV5	4.49354e-61	16.4878
	AC026304.1	4.8206e-61	16.4835
	ZFP30	5.15729e-61	16.4794
	TDRD7	5.83656e-61	16.4719
	PDGFD	5.84651e-61	16.4718
	SPATA7	6.00808e-61	16.4702
	AL451085.2	6.79199e-61	16.4628
	MDGA1	6.88985e-61	16.4619
	GOLGA8N	7.39807e-61	16.4576
	RAB19	7.73548e-61	16.4549
	EVI5L	1.06399e-60	16.4356
	A2M-AS1	1.06798e-60	16.4354
	NAIP	1.10379e-60	16.4334
	AL356417.1	1.38226e-60	16.4197
	FBLN5	1.46046e-60	16.4164
	AC009113.1	2.008e-60	16.397
	AL031714.1	2.0964e-60	16.3944
	SPEF2	2.54854e-60	16.3825
	AC108673.2	2.84429e-60	16.3759
	ZKSCAN3	2.99053e-60	16.3728
	APBA2	4.70986e-60	16.3452
	PLEKHH2	4.89331e-60	16.3428
	CFAP54	5.27827e-60	16.3382
	AUTS2	5.50606e-60	16.3356
	ZNF441	5.59044e-60	16.3347
	TMEM65	5.67419e-60	16.3338
	DNM3	5.93903e-60	16.331
	OGFRL1	7.36712e-60	16.3179
	REM2	7.69244e-60	16.3152
	HSBP1L1	9.76152e-60	16.3007
	ZNF582-AS1	1.0692e-59	16.2951
	AC074044.1	1.11409e-59	16.2926
	MYO6	1.17265e-59	16.2895
	AC008937.3	1.2561e-59	16.2853
	SLC1A5	1.29696e-59	16.2833
	AC023908.3	1.42668e-59	16.2775
	TRAM2	1.53122e-59	16.2731
	NOP58	2.10514e-59	16.2536
	RNF157-AS1	2.76204e-59	16.237
	DTHD1	3.10451e-59	16.2298
	AC120053.1	3.15072e-59	16.2289
	AC009126.1	3.69661e-59	16.2191
	GRAP	4.79239e-59	16.2031
	KRBA2	5.3565e-59	16.1963
	AC016596.1	5.56135e-59	16.194
	C6orf201	5.9229e-59	16.1901
	S100A13	6.0028e-59	16.1893
	CFAP53	6.59736e-59	16.1835
	TTC22	6.93716e-59	16.1804
	AC011476.3	7.81504e-59	16.173
	TGFB3	8.04859e-59	16.1712
	ZBTB34	1.08242e-58	16.153
	AC024575.1	1.17989e-58	16.1476
	OCIAD1-AS1	1.1878e-58	16.1472
	SOWAHD	1.47577e-58	16.1338
	ZNF230	1.5766e-58	16.1297
	C1S	1.59672e-58	16.129
	JAKMIP2	1.60152e-58	16.1288
	MAP3K7CL	1.77664e-58	16.1224
	LINC01011	1.99396e-58	16.1152
	PRSS27	2.34933e-58	16.1051
	AL356481.1	2.7157e-58	16.0961
	AC100830.2	2.75671e-58	16.0952
	SYNM	2.80393e-58	16.0942
	ZSWIM4	3.08714e-58	16.0882
	SLC4A8	3.11502e-58	16.0876
	TMEM232	3.27013e-58	16.0846
	ST8SIA1	3.41358e-58	16.082
	CATSPERG	4.26009e-58	16.0682
	FRY	4.2686e-58	16.0681
	SRGN	4.58029e-58	16.0637
	BCL2A1	4.99034e-58	16.0584
	FRS3	5.01028e-58	16.0582
	CATSPER2	5.34385e-58	16.0542
	ZFAND4	5.38841e-58	16.0537
	AL121928.1	5.98665e-58	16.0471
	KIAA0355	8.11338e-58	16.0283
	PRSS16	8.31496e-58	16.0267
	ABCB1	8.84688e-58	16.0229
	TMEM8A	9.21509e-58	16.0203
	PTGDR	9.3319e-58	16.0196
	AL359962.2	1.10282e-57	16.0092
	AC020911.2	1.11975e-57	16.0082
	SNX16	1.2016e-57	16.0038
	CCDC17	1.46126e-57	15.9916
	NPR2	1.63523e-57	15.9846
	AC011481.2	1.79388e-57	15.9789
	ADRB2	1.81057e-57	15.9783
	SH2D1B	1.81897e-57	15.978
	RLN2	2.32905e-57	15.9626
	ZBTB32	2.39616e-57	15.9608
	SLC15A2	3.37414e-57	15.9394
	MTURN	3.4575e-57	15.9379
	AC138035.1	3.49534e-57	15.9372
	TRBV10-3	4.30074e-57	15.9243
	ZNF710-AS1	5.00609e-57	15.9148
	NPIPA1	5.46434e-57	15.9093
	AC120193.1	5.95259e-57	15.9039
	AC004854.2	6.16998e-57	15.9017
	TBC1D2	6.85724e-57	15.8951
	NAALADL1	7.91955e-57	15.886
	ZNF483	8.67159e-57	15.8803
	LINC00937	8.78632e-57	15.8795
	TFAP2E	9.35847e-57	15.8756
	TM4SF19-AS1	1.11524e-56	15.8645
	CA13	1.12739e-56	15.8639
	AC242426.2	1.19326e-56	15.8603
	RBM8A	1.24855e-56	15.8575
	SUCLG2-AS1	1.32364e-56	15.8538
	FCGR2B	1.5397e-56	15.8443
	DCUN1D5	1.56618e-56	15.8432
	AC090948.1	1.58633e-56	15.8424
	ZDHHC2	1.60306e-56	15.8417
	ZMYND12	1.8493e-56	15.8328
	FCRL3	2.01108e-56	15.8275
	ZNF585B	2.44603e-56	15.8152
	AL080317.1	2.52741e-56	15.8131
	RNF208	3.48913e-56	15.7928
	MAP3K9	3.82718e-56	15.7869
	SNTA1	4.2865e-56	15.7798
	NMUR1	5.72384e-56	15.7615
	HNRNPA1L2	5.85985e-56	15.76
	SMIM35	7.4683e-56	15.7447
	AC131971.1	7.65554e-56	15.7431
	CSAD	9.23223e-56	15.7313
	LRRC37A3	1.137e-55	15.7181
	PRKAR2A-AS1	1.17421e-55	15.716
	PACS2	1.22015e-55	15.7136
	GAS7	1.60423e-55	15.6963
	TRAV41	1.67125e-55	15.6937
	ACVR1C	1.68871e-55	15.693
	AC132192.2	1.83867e-55	15.6876
	TRBV21-1	2.0287e-55	15.6814
	TMEM262	2.0639e-55	15.6803
	AC008750.2	2.16262e-55	15.6773
	ZNF532	2.29863e-55	15.6734
	ZNF711	2.95428e-55	15.6575
	TMOD2	3.0358e-55	15.6557
	TK2	3.61136e-55	15.6447
	ABHD15	3.74714e-55	15.6423
	ZNF525	3.95657e-55	15.6389
	LINC01001	4.1413e-55	15.636
	ADAP2	4.39392e-55	15.6322
	CCDC92	4.58562e-55	15.6295
	TTC16	4.71192e-55	15.6277
	PPP1R13L	4.81826e-55	15.6263
	MVB12B	5.11199e-55	15.6226
	AL391988.1	5.19531e-55	15.6215
	ANKEF1	5.75218e-55	15.615
	MXRA7	6.52675e-55	15.607
	LRRC37A2	6.71059e-55	15.6052
	CCDC30	7.17914e-55	15.6009
	PLXDC1	7.48446e-55	15.5982
	SOX13	8.65434e-55	15.589
	FCHO2	9.34196e-55	15.5841
	ICOSLG	9.42975e-55	15.5835
	FOXP4	9.65128e-55	15.582
	CLMP	1.11151e-54	15.573
	CNR2	1.18628e-54	15.5688
	TCEAL4	1.47579e-54	15.5548
	AC027097.2	1.4796e-54	15.5547
	FAM215B	1.5508e-54	15.5516
	AL139246.3	1.60875e-54	15.5493
	AC024257.3	1.69049e-54	15.5461
	PTPRM	2.05958e-54	15.5335
	FAM209A	2.16828e-54	15.5302
	HSPE1	2.21762e-54	15.5287
	KCTD2	2.45701e-54	15.5221
	AGAP1	2.47523e-54	15.5217
	SDR42E2	2.49278e-54	15.5212
	AC083949.1	2.54538e-54	15.5199
	MMP25	2.82179e-54	15.5133
	ACER2	2.8418e-54	15.5128
	ITGB1-DT	3.10109e-54	15.5072
	PLEKHG3	3.17155e-54	15.5058
	AC004069.1	3.31197e-54	15.503
	AGBL2	3.61049e-54	15.4974
	SUN3	3.87942e-54	15.4928
	EFNA5	5.39305e-54	15.4716
	IGLV2-14	5.66928e-54	15.4684
	LINC00894	5.91021e-54	15.4657
	SAXO2	6.86948e-54	15.456
	AC092683.1	7.30226e-54	15.4521
	CALHM6	7.5928e-54	15.4496
	GPR27	7.88729e-54	15.4471
	AC097382.2	7.90749e-54	15.447
	ZNF613	8.53805e-54	15.442
	LINC01146	8.6978e-54	15.4408
	RAD21-AS1	9.30747e-54	15.4365
	RTP5	1.02994e-53	15.4299
	DKC1	1.1602e-53	15.4222
	GMEB2	1.18188e-53	15.421
	AC080013.6	1.21168e-53	15.4194
	ZNF541	1.21555e-53	15.4192
	GK3P	1.41944e-53	15.4092
	CST3	1.4267e-53	15.4089
	C1orf61	1.51485e-53	15.405
	REXO2	1.68828e-53	15.398
	CASK	1.96101e-53	15.3883
	CCDC112	2.72273e-53	15.3671
	AC068491.3	3.02881e-53	15.3601
	NCAM1	3.19701e-53	15.3566
	PYROXD2	3.25443e-53	15.3555
	ZC2HC1A	3.26894e-53	15.3552
	ZNF329	3.27935e-53	15.355
	CASTOR3	3.42202e-53	15.3522
	ZNF852	3.4548e-53	15.3516
	DCBLD1	3.5415e-53	15.35
	ADGRG1	3.64191e-53	15.3482
	TBC1D19	3.73329e-53	15.3466
	INPP5A	4.05209e-53	15.3413
	HLA-DOB	4.67881e-53	15.3319
	ZNF665	4.72957e-53	15.3312
	ZNF347	4.92563e-53	15.3286
	ZBTB10	5.07958e-53	15.3266
	FAM124B	5.6258e-53	15.32
	AC062029.1	5.94303e-53	15.3164
	AC091057.2	6.96356e-53	15.3061
	RAB27B	7.04567e-53	15.3053
	TAF1A-AS1	7.70889e-53	15.2995
	GBP2	8.35981e-53	15.2942
	NFIA	8.61777e-53	15.2922
	LINC00996	9.28318e-53	15.2874
	ZNF616	9.60287e-53	15.2852
	TANC2	1.03833e-52	15.2801
	CELSR2	1.30995e-52	15.2649
	AL031283.1	1.41671e-52	15.2598
	ESM1	1.78056e-52	15.2449
	SELENON	1.91097e-52	15.2403
	TTBK2	1.92428e-52	15.2398
	AC092117.1	2.07168e-52	15.235
	ERP27	2.24372e-52	15.2298
	AL160006.1	2.40106e-52	15.2253
	AC107959.1	2.78518e-52	15.2156
	AC092119.2	3.0295e-52	15.2101
	NOL4L	3.30242e-52	15.2045
	EEF1B2	3.34005e-52	15.2037
	TRIO	3.59302e-52	15.199
	KIR2DL1	3.82395e-52	15.1949
	SUSD1	3.9177e-52	15.1933
	AL365203.2	4.04796e-52	15.1911
	C11orf68	4.06454e-52	15.1909
	SLC4A5	4.40799e-52	15.1856
	ATP1B3	5.00475e-52	15.1772
	ZNF213-AS1	5.06327e-52	15.1765
	AC116366.2	5.94098e-52	15.166
	AC048341.1	9.20505e-52	15.1372
	EEPD1	1.04667e-51	15.1287
	THEMIS2	1.22865e-51	15.1182
	GBA2	1.34958e-51	15.112
	IFT80	1.69035e-51	15.0972
	SERPINB9P1	1.75934e-51	15.0945
	CACNA1C-AS1	1.83571e-51	15.0917
	P2RY11	2.13396e-51	15.0818
	TCTE3	2.27499e-51	15.0776
	LPP-AS2	2.32307e-51	15.0762
	POLI	2.37809e-51	15.0746
	AC104958.2	2.38478e-51	15.0745
	LSS	2.39821e-51	15.0741
	CNNM4	2.55903e-51	15.0698
	MAT2A	2.85599e-51	15.0625
	FCGR3A	3.10489e-51	15.057
	TRAV8-1	3.13211e-51	15.0564
	AC006480.2	3.30666e-51	15.0529
	ZNF69	3.40813e-51	15.0509
	AL355076.2	3.57899e-51	15.0476
	ABCD1	3.61034e-51	15.047
	ECM1	3.69223e-51	15.0456
	ZMAT1	3.96889e-51	15.0408
	WDR27	3.96889e-51	15.0408
	AC096734.2	4.47844e-51	15.0328
	TRIM17	5.42779e-51	15.02
	ZNF436-AS1	5.50256e-51	15.0191
	MAP2K3	5.54378e-51	15.0186
	ADCY9	9.01676e-51	14.9864
	AC069431.1	9.73785e-51	14.9812
	GNRH1	1.13392e-50	14.9711
	CYTH3	1.15986e-50	14.9696
	PLEK	1.18788e-50	14.968
	EPHB6	1.31739e-50	14.9611
	PAQR8	1.39853e-50	14.9572
	IMP4	1.4345e-50	14.9555
	ETFBKMT	1.49342e-50	14.9528
	AP002807.1	1.58683e-50	14.9488
	AC005332.1	1.70705e-50	14.9439
	AC139795.3	2.14204e-50	14.9288
	ZBTB3	2.31409e-50	14.9236
	EPB41L4A	2.37493e-50	14.9219
	ZNF763	2.53567e-50	14.9175
	ZNF185	2.56402e-50	14.9168
	TBX1	2.71225e-50	14.913
	TRBV3-1	2.74257e-50	14.9123
	AL358333.3	2.87079e-50	14.9092
	AC007216.4	3.02171e-50	14.9058
	KLRF1	3.224e-50	14.9015
	AP005329.3	3.22898e-50	14.9014
	FAM13A-AS1	3.28728e-50	14.9002
	AF001548.2	3.48033e-50	14.8964
	AC118553.1	3.56617e-50	14.8947
	NFYC-AS1	3.88533e-50	14.889
	INSL3	4.74548e-50	14.8756
	HNRNPDL	4.79543e-50	14.8749
	BLK	5.22724e-50	14.8692
	SEMA4B	5.85775e-50	14.8615
	DIP2C	6.21039e-50	14.8576
	AC008764.8	6.69648e-50	14.8526
	PTBP2	6.74401e-50	14.8521
	CHI3L2	7.20711e-50	14.8476
	TMEM229B	7.46875e-50	14.8452
	SAP25	8.21527e-50	14.8389
	XYLT1	9.2409e-50	14.831
	RSL1D1	9.36948e-50	14.83
	AC093495.1	1.03367e-49	14.8234
	TREX2	1.03876e-49	14.8231
	AL359711.2	1.06327e-49	14.8215
	SLC16A4	1.08403e-49	14.8202
	AL109741.1	1.08736e-49	14.82
	LILRB1	1.18744e-49	14.8141
	AL122035.1	1.22518e-49	14.812
	AL359513.1	1.40989e-49	14.8026
	AC092338.2	1.43078e-49	14.8016
	ZC3H11B	1.4645e-49	14.8
	AC245452.1	1.47802e-49	14.7994
	MAGEE1	1.51424e-49	14.7978
	DOCK5	1.58206e-49	14.7948
	AL022069.1	1.61982e-49	14.7932
	RFNG	1.86198e-49	14.7839
	AC073073.2	1.97952e-49	14.7797
	LTB4R	1.99411e-49	14.7792
	AC023946.1	2.06554e-49	14.7769
	ZSWIM3	2.08076e-49	14.7764
	ZYG11B	2.19385e-49	14.7728
	AL139289.2	2.32654e-49	14.7688
	AC083843.3	2.52367e-49	14.7634
	AC048341.2	2.65016e-49	14.7601
	XPNPEP2	2.7677e-49	14.7571
	AL109955.1	2.77447e-49	14.757
	GCSAM	2.9547e-49	14.7527
	AC018754.1	3.03984e-49	14.7508
	C9orf147	3.15043e-49	14.7484
	AL118506.1	3.17167e-49	14.7479
	TTLL1	3.51002e-49	14.7411
	AC025171.2	3.65766e-49	14.7383
	COLQ	3.68118e-49	14.7379
	FAM167A	3.96934e-49	14.7328
	GALNT3	4.27994e-49	14.7277
	PIP5KL1	4.40574e-49	14.7257
	TLR1	4.54214e-49	14.7237
	CYTOR	4.62459e-49	14.7225
	BX284668.6	4.68703e-49	14.7216
	PLXND1	4.79396e-49	14.72
	WBP2NL	4.83505e-49	14.7195
	AC008763.1	4.9938e-49	14.7173
	AC048382.6	5.40057e-49	14.712
	CRTAM	5.43192e-49	14.7116
	PCOLCE	5.47512e-49	14.7111
	P2RX7	5.48179e-49	14.711
	AL135905.1	5.48848e-49	14.7109
	DNAJA4	6.11326e-49	14.7036
	DSE	6.59266e-49	14.6985
	RAP1GAP2	8.38103e-49	14.6822
	KLC4	9.09514e-49	14.6767
	EFHB	9.12282e-49	14.6765
	C17orf50	9.58316e-49	14.6731
	LINC00659	9.65624e-49	14.6726
	FAM66B	9.75947e-49	14.6719
	SFPQ	9.89682e-49	14.6709
	TMEM86B	1.06033e-48	14.6663
	ZNF528	1.17315e-48	14.6594
	HOXB3	1.22037e-48	14.6567
	EIF5A	1.4134e-48	14.6467
	CHODL	1.45958e-48	14.6446
	GPATCH4	1.50543e-48	14.6425
	SOD1	1.56121e-48	14.64
	AC092343.1	1.57213e-48	14.6395
	AP000786.1	1.68156e-48	14.6349
	AL358781.1	1.99972e-48	14.6231
	AC005224.3	2.11301e-48	14.6194
	TLR6	2.25101e-48	14.6151
	AC245140.2	2.27911e-48	14.6142
	RNF165	2.4419e-48	14.6095
	AL133410.1	2.5731e-48	14.606
	CFAP69	2.81404e-48	14.5999
	NHSL2	3.20558e-48	14.591
	AC044849.1	3.48959e-48	14.5852
	ZBTB22	3.65683e-48	14.582
	GATM	3.86224e-48	14.5783
	STK11	4.4886e-48	14.568
	RTL6	4.82268e-48	14.5631
	C20orf144	4.91667e-48	14.5618
	LOXL1-AS1	5.20343e-48	14.5579
	IGHV1-2	5.57026e-48	14.5532
	NPIPB11	5.74761e-48	14.5511
	AL355488.1	5.93057e-48	14.549
	DYNC2H1	6.04968e-48	14.5476
	TBCD	6.11565e-48	14.5468
	PPA1	6.38676e-48	14.5439
	CDKL5	8.82923e-48	14.5217
	TMEM8B	9.87112e-48	14.5141
	AC092910.3	9.90382e-48	14.5138
	MIR155HG	1.01448e-47	14.5122
	AMPD3	1.02706e-47	14.5113
	LTC4S	1.05427e-47	14.5095
	FBXL14	1.08643e-47	14.5075
	KCTD7	1.0956e-47	14.5069
	SEC23A-AS1	1.1162e-47	14.5056
	AC004951.1	1.12664e-47	14.505
	MMP24	1.14989e-47	14.5036
	POPDC2	1.17892e-47	14.5019
	ARRDC3	1.30485e-47	14.4949
	SWT1	1.40652e-47	14.4898
	B4GALNT3	1.53025e-47	14.484
	AC025171.3	1.55991e-47	14.4826
	AC007384.1	1.58966e-47	14.4813
	AL137186.2	1.72268e-47	14.4758
	ZNF846	1.7645e-47	14.4742
	AC009318.4	1.86342e-47	14.4704
	AL662844.4	1.97851e-47	14.4663
	TRBV6-2	2.13236e-47	14.4611
	PLEKHO2	2.294e-47	14.4561
	MAP3K1	2.94422e-47	14.4389
	SLC9A9	3.2945e-47	14.4312
	HIPK1-AS1	3.41479e-47	14.4287
	AL035071.1	3.52889e-47	14.4264
	AC018682.1	4.24927e-47	14.4136
	ZBTB16	4.47446e-47	14.41
	AP003721.4	4.59489e-47	14.4082
	CREM	5.0012e-47	14.4024
	NPIPB13	5.38834e-47	14.3972
	NME1	6.86763e-47	14.3804
	AC021242.3	6.90044e-47	14.3801
	CRIP2	7.18565e-47	14.3773
	MANEA-DT	7.2631e-47	14.3765
	AGAP4	7.91329e-47	14.3706
	SOX6	8.0033e-47	14.3698
	HOXA7	8.15235e-47	14.3685
	AC064807.1	8.3413e-47	14.367
	EFHC1	8.41109e-47	14.3664
	ZSCAN30	8.527e-47	14.3654
	NXPE3	8.96668e-47	14.362
	BNC2	9.22915e-47	14.36
	PGBD4	9.43732e-47	14.3584
	BLOC1S3	9.67028e-47	14.3567
	BCR	9.72218e-47	14.3563
	NUTM2D	9.8268e-47	14.3556
	ZNF561	9.84728e-47	14.3555
	TSPAN10	1.05692e-46	14.3506
	AC005498.3	1.07562e-46	14.3493
	RPL34-AS1	1.08525e-46	14.3487
	EFCAB7	1.0901e-46	14.3484
	AC025181.2	1.11037e-46	14.3471
	MRTO4	1.28244e-46	14.3371
	RNF139-AS1	1.29392e-46	14.3365
	SUSD2	1.33054e-46	14.3346
	NKD1	1.43347e-46	14.3294
	LLGL2	1.43645e-46	14.3293
	LINC00334	1.44072e-46	14.3291
	CNNM3	1.76429e-46	14.315
	TKTL1	1.85384e-46	14.3115
	ZNF649	1.90735e-46	14.3096
	DDX43	1.94618e-46	14.3082
	PIPOX	1.95658e-46	14.3078
	SZT2	2.00709e-46	14.306
	GBP6	2.33716e-46	14.2954
	AL157912.1	2.48707e-46	14.2911
	CORO2A	2.57547e-46	14.2887
	ZBTB37	2.66384e-46	14.2863
	LINC02273	2.74059e-46	14.2843
	AL049597.2	2.74953e-46	14.2841
	ATP13A2	2.88707e-46	14.2807
	DNAJC3-DT	2.90763e-46	14.2802
	CAPRIN2	2.93268e-46	14.2796
	CACNA1D	2.97285e-46	14.2787
	AL031847.1	3.08663e-46	14.276
	Z99774.1	3.33128e-46	14.2707
	TBX19	3.46791e-46	14.2679
	AL138963.1	4.16494e-46	14.2551
	SLC8B1	4.44443e-46	14.2506
	METRNL	5.17687e-46	14.2399
	SNX30	5.18451e-46	14.2398
	ARL17A	5.5582e-46	14.235
	RAB11FIP4	5.60097e-46	14.2344
	MIR4435-2HG	5.76176e-46	14.2325
	LEPR	5.83355e-46	14.2316
	ZNF571	6.02579e-46	14.2293
	AC106779.1	6.19689e-46	14.2274
	AC099063.4	6.84175e-46	14.2204
	LINC00239	6.88623e-46	14.22
	ZNF337	7.06913e-46	14.2182
	ALG1L	7.24618e-46	14.2164
	AL358790.1	7.32772e-46	14.2156
	LIPT1	7.34068e-46	14.2155
	SCNN1D	7.9293e-46	14.2101
	ZFYVE26	8.29452e-46	14.207
	AL928970.1	9.02003e-46	14.2011
	PAICS	9.16445e-46	14.2
	MIR29B2CHG	9.61449e-46	14.1966
	LINC00265	9.77125e-46	14.1955
	LINC00665	1.07099e-45	14.1891
	H3F3B	1.11728e-45	14.1861
	VILL	1.1975e-45	14.1812
	KCNB1	1.21095e-45	14.1804
	C7orf31	1.25734e-45	14.1778
	AL357033.4	1.30818e-45	14.175
	RPL26	1.33182e-45	14.1738
	AC022916.1	1.33339e-45	14.1737
	A2M	1.41901e-45	14.1693
	AP001267.3	1.6413e-45	14.1591
	ANKDD1A	1.65872e-45	14.1583
	AC025283.2	1.83368e-45	14.1513
	SH3PXD2A	1.88159e-45	14.1495
	SLCO4C1	1.90937e-45	14.1484
	PNMA3	1.95868e-45	14.1467
	CASC1	1.98468e-45	14.1457
	AC239800.2	2.00396e-45	14.145
	AP003068.2	2.03413e-45	14.144
	CASZ1	2.4838e-45	14.1299
	FBL	2.83005e-45	14.1207
	TCFL5	3.22618e-45	14.1115
	MAP1A	3.29095e-45	14.1101
	BAZ2B	3.38262e-45	14.1082
	ZNF260	3.79974e-45	14.1
	AC009133.3	4.17681e-45	14.0933
	FP565260.6	4.22587e-45	14.0925
	LRRC27	4.22957e-45	14.0924
	RAP2C-AS1	4.68173e-45	14.0852
	TEPP	4.74638e-45	14.0843
	PLCG2	5.05066e-45	14.0799
	TRIM46	5.12186e-45	14.0789
	INTS6-AS1	5.56408e-45	14.073
	BGLAP	6.25024e-45	14.0648
	CTSK	6.26665e-45	14.0646
	TRAV8-6	6.47262e-45	14.0623
	TAS2R4	7.01851e-45	14.0566
	FAM169A	7.20487e-45	14.0547
	MMP23B	7.26807e-45	14.0541
	AC114488.2	7.69035e-45	14.0501
	LRRC29	8.0851e-45	14.0466
	SYT5	9.50435e-45	14.0351
	FES	1.00821e-44	14.0309
	BTBD2	1.01439e-44	14.0305
	AL390728.6	1.11324e-44	14.0239
	CCDC7	1.11453e-44	14.0238
	EPG5	1.14406e-44	14.022
	DHRS3	1.14839e-44	14.0217
	ZNF543	1.15844e-44	14.0211
	LINC00672	1.28088e-44	14.0139
	C9orf139	1.29396e-44	14.0132
	YBX1	1.37131e-44	14.0091
	KANTR	1.45325e-44	14.005
	GGPS1	1.46425e-44	14.0044
	FAM229A	1.56528e-44	13.9997
	ZBTB41	1.59645e-44	13.9983
	CCDC39	1.76798e-44	13.991
	AC123768.3	1.83214e-44	13.9885
	NAPB	1.85189e-44	13.9877
	GMDS-DT	1.89862e-44	13.986
	RAI1	1.96352e-44	13.9836
	ZNF641	2.08183e-44	13.9794
	AC011446.2	2.21556e-44	13.975
	KIAA1614	2.27602e-44	13.9731
	SNX29	2.38944e-44	13.9696
	FCER1G	3.08289e-44	13.9514
	AC005332.5	3.30525e-44	13.9465
	AL132780.1	3.48772e-44	13.9426
	TMEM67	3.90575e-44	13.9346
	AL031775.1	3.95111e-44	13.9337
	FAM193B	4.02711e-44	13.9324
	FCRL6	4.25656e-44	13.9284
	RSAD2	4.30225e-44	13.9277
	AC026691.1	4.8215e-44	13.9195
	AL392046.1	5.27533e-44	13.9131
	Z82206.1	5.35037e-44	13.9121
	AC073508.3	5.5243e-44	13.9098
	ZNF439	5.62713e-44	13.9085
	BRPF3	5.82845e-44	13.906
	CBX7	6.27269e-44	13.9007
	DNAH6	6.3857e-44	13.8994
	ABCA2	6.73507e-44	13.8956
	LINC01137	7.07286e-44	13.8921
	SLA	7.50052e-44	13.8879
	YPEL1	7.52646e-44	13.8876
	AL365361.1	7.59171e-44	13.887
	ZNF449	9.14686e-44	13.8737
	CCDC191	1.06179e-43	13.863
	AC012306.2	1.08117e-43	13.8617
	SMIM33	1.12037e-43	13.8591
	ATXN1L	1.12101e-43	13.8591
	ABCA3	1.19342e-43	13.8546
	EIF5B	1.32179e-43	13.8472
	NPIPB3	1.32559e-43	13.847
	ITFG2-AS1	1.34319e-43	13.8461
	CNPY4	1.36104e-43	13.8451
	CDKL2	1.41072e-43	13.8426
	AP000919.2	1.43274e-43	13.8415
	IKZF2	1.46221e-43	13.84
	COL11A2	1.47231e-43	13.8395
	SLC49A3	1.53701e-43	13.8364
	CASD1	1.55786e-43	13.8354
	DCP1B	1.59537e-43	13.8337
	AC010536.1	1.64646e-43	13.8315
	AC091180.2	1.67934e-43	13.83
	H6PD	1.87623e-43	13.8221
	TMED6	1.89785e-43	13.8212
	AC018653.3	1.91532e-43	13.8206
	C9orf163	1.94963e-43	13.8193
	ZFPM1	1.95242e-43	13.8192
	GSAP	1.95858e-43	13.819
	NKAPL	1.99823e-43	13.8175
	LRRC56	2.03985e-43	13.816
	ZKSCAN7	2.05332e-43	13.8156
	ZNF33B	2.16869e-43	13.8116
	ZNF792	2.21257e-43	13.8102
	AC097534.2	2.32684e-43	13.8066
	BBS9	2.38138e-43	13.8049
	ARHGAP35	2.47371e-43	13.8021
	ZNF253	2.51652e-43	13.8009
	NUAK2	2.51796e-43	13.8009
	IFT172	2.7325e-43	13.795
	U73166.1	2.75052e-43	13.7945
	CBWD3	2.86526e-43	13.7916
	HIST4H4	3.13239e-43	13.7851
	NACC2	3.18562e-43	13.7839
	NBEAL2	3.25273e-43	13.7824
	ACVR2B	3.78835e-43	13.7714
	ZNF790	4.32816e-43	13.7618
	HELZ2	4.44954e-43	13.7598
	AL157786.1	4.573e-43	13.7578
	RAB12	4.92194e-43	13.7525
	AC072061.1	4.97553e-43	13.7517
	AL136987.1	5.04548e-43	13.7507
	SPACA6	5.20759e-43	13.7484
	RTKN2	5.70126e-43	13.7418
	SNAI3-AS1	5.85257e-43	13.7399
	EIF4A1	5.85591e-43	13.7399
	PPAN	5.98399e-43	13.7383
	ABCA5	6.19544e-43	13.7358
	AC093673.1	6.31831e-43	13.7344
	IFI44	6.45277e-43	13.7329
	TMEM244	6.46196e-43	13.7328
	RAB33B	6.55828e-43	13.7317
	TENM1	7.1081e-43	13.7259
	MARCH8	7.23661e-43	13.7246
	CDC34	7.27375e-43	13.7242
	PAQR6	7.48781e-43	13.7221
	C1R	8.04163e-43	13.7169
	DISC1	8.25936e-43	13.715
	GANC	8.36567e-43	13.714
	GIPR	8.60923e-43	13.712
	PLEKHH3	8.86237e-43	13.7099
	EPHA1	8.97639e-43	13.7089
	LYN	9.09445e-43	13.708
	TMEM163	9.74147e-43	13.703
	BBS10	9.86673e-43	13.7021
	AC010618.3	1.03165e-42	13.6988
	AC010978.1	1.05235e-42	13.6974
	TAS2R30	1.13776e-42	13.6917
	TRBV14	1.21068e-42	13.6872
	POT1-AS1	1.34117e-42	13.6798
	SNX21	1.35416e-42	13.6791
	LRRC2	1.43476e-42	13.6749
	SLC24A1	1.45153e-42	13.674
	VASH1	1.45153e-42	13.674
	TRAV21	1.50343e-42	13.6715
	SEMA4F	1.59377e-42	13.6672
	MEGF11	1.62384e-42	13.6659
	AC087500.1	1.66717e-42	13.6639
	UST	1.69237e-42	13.6628
	TBC1D13	1.76479e-42	13.6598
	MAP3K3	1.78589e-42	13.6589
	NBPF20	1.83664e-42	13.6569
	AL031963.3	1.94963e-42	13.6525
	ZNF83	1.95571e-42	13.6523
	TOGARAM2	2.15251e-42	13.6453
	AC104596.1	2.20549e-42	13.6436
	C21orf62-AS1	2.36565e-42	13.6384
	TRGC1	2.39932e-42	13.6374
	AC027682.6	2.41019e-42	13.6371
	SELENOO	2.59098e-42	13.6318
	GIGYF1	2.63229e-42	13.6306
	AC127496.5	2.71459e-42	13.6284
	LSM14B	2.98726e-42	13.6214
	AC023024.1	3.08842e-42	13.619
	FRAT1	3.0954e-42	13.6188
	AL158071.3	3.23471e-42	13.6156
	TMEM184B	3.30482e-42	13.614
	NHP2	3.41475e-42	13.6116
	AC016727.1	3.51244e-42	13.6096
	AL358852.1	3.64977e-42	13.6068
	HCG27	3.7499e-42	13.6048
	NGFR	4.09923e-42	13.5983
	FAM218A	4.3442e-42	13.594
	FAM227B	4.35523e-42	13.5939
	AL022328.4	4.36383e-42	13.5937
	LINC00544	4.51639e-42	13.5912
	AL513314.2	4.61411e-42	13.5896
	FBXL17	4.8281e-42	13.5863
	HDAC4	4.854e-42	13.5859
	HNRNPAB	4.93391e-42	13.5847
	AC104170.1	5.19619e-42	13.5809
	CERNA1	5.28765e-42	13.5797
	ABCD2	5.42022e-42	13.5778
	RGL2	5.75334e-42	13.5735
	SAP30L	6.23521e-42	13.5676
	MSC-AS1	6.54044e-42	13.5641
	RNF144A	6.89145e-42	13.5602
	AL138966.2	7.00469e-42	13.559
	PRDM11	7.31236e-42	13.5559
	AL031733.2	7.37425e-42	13.5553
	KCNMB3	7.63562e-42	13.5527
	PGBD2	8.29973e-42	13.5466
	FUCA1	8.32073e-42	13.5464
	RFX3	8.42178e-42	13.5455
	AL731563.3	8.59372e-42	13.544
	CC2D1B	8.86814e-42	13.5417
	ZNF606	9.10007e-42	13.5398
	RHOQ	1.00389e-41	13.5326
	AC087362.1	1.07377e-41	13.5277
	CASTOR1	1.1265e-41	13.5241
	CDK3	1.17453e-41	13.5211
	FAM89B	1.19981e-41	13.5195
	ZNF677	1.24431e-41	13.5168
	TXLNB	1.25975e-41	13.5159
	C9orf72	1.26895e-41	13.5154
	AC021016.3	1.3625e-41	13.5101
	CDC37L1-DT	1.37746e-41	13.5093
	ZNF546	1.44097e-41	13.506
	TNS2	1.45434e-41	13.5053
	PTK7	1.46046e-41	13.505
	AL683807.1	1.53763e-41	13.5012
	LBHD1	1.56453e-41	13.5
	TRAV22	1.58657e-41	13.4989
	KIF3C	1.62566e-41	13.4971
	SETDB2	1.75562e-41	13.4915
	MAP2K6	1.79333e-41	13.4899
	PPP1R3E	1.91241e-41	13.4852
	NFKBID	2.17954e-41	13.4755
	AC010401.1	2.26517e-41	13.4727
	AL590764.1	2.28806e-41	13.4719
	AASS	2.42756e-41	13.4676
	AC103724.3	2.57767e-41	13.4631
	AC009163.7	2.89402e-41	13.4546
	GSDMB	3.12898e-41	13.4488
	ERMAP	3.2246e-41	13.4466
	COL1A1	3.25077e-41	13.446
	TOR4A	3.33425e-41	13.4441
	AGAP9	3.52924e-41	13.4399
	AC010331.1	3.53317e-41	13.4398
	AC010632.1	3.55093e-41	13.4394
	RBM43	3.67776e-41	13.4368
	RARA-AS1	3.69521e-41	13.4365
	BICRA	3.82609e-41	13.4339
	AL359644.1	4.0227e-41	13.4302
	CCT5	4.26482e-41	13.4259
	AP000253.1	4.34386e-41	13.4245
	BZW2	4.49133e-41	13.422
	PPP1R12B	4.64636e-41	13.4195
	C1RL-AS1	4.73771e-41	13.4181
	ZNF512	5.14269e-41	13.412
	KLRG1	5.69803e-41	13.4044
	PRKAB2	6.02021e-41	13.4003
	ZNF517	6.05038e-41	13.4
	SEPSECS-AS1	6.11797e-41	13.3991
	TMEM81	6.17258e-41	13.3985
	AC144652.1	6.41192e-41	13.3956
	CYB561	6.42082e-41	13.3955
	CUL9	6.934e-41	13.3898
	KCTD11	7.22671e-41	13.3868
	RAD52	7.52543e-41	13.3837
	Z97192.2	8.31553e-41	13.3763
	AL450384.2	8.36641e-41	13.3759
	NCK1-DT	9.86339e-41	13.3636
	RYR1	1.0076e-40	13.362
	SLC44A1	1.04194e-40	13.3595
	AC011445.2	1.09578e-40	13.3558
	JARID2	1.09882e-40	13.3556
	AC023509.3	1.104e-40	13.3552
	ZSCAN12	1.1353e-40	13.3532
	IGFBP4	1.20457e-40	13.3487
	VEGFB	1.2411e-40	13.3465
	ZNF319	1.35295e-40	13.3401
	METTL7A	1.39705e-40	13.3377
	CASTOR2	1.40674e-40	13.3372
	AURKC	1.43264e-40	13.3358
	TAF4	1.45298e-40	13.3348
	POU5F2	1.46669e-40	13.3341
	KRBOX4	1.483e-40	13.3332
	RNF130	1.55519e-40	13.3297
	GALNT10	1.56035e-40	13.3295
	PRDX1	1.65812e-40	13.3249
	EFCAB13	1.65995e-40	13.3248
	ZNF182	1.71494e-40	13.3224
	CKS2	1.8692e-40	13.316
	ZNF358	1.90094e-40	13.3147
	FAM13A	1.93855e-40	13.3133
	ABHD4	1.96874e-40	13.3121
	ZNF527	2.01268e-40	13.3104
	AL355490.2	2.03277e-40	13.3097
	TCEANC	2.06499e-40	13.3085
	SPDYE5	2.12098e-40	13.3065
	ARL17B	2.38205e-40	13.2979
	AC144831.1	2.41977e-40	13.2967
	METTL27	2.5781e-40	13.2919
	PLGLB1	2.62541e-40	13.2906
	AL360181.2	2.73465e-40	13.2875
	KIAA1324L	2.87046e-40	13.2839
	PTPN12	2.91266e-40	13.2828
	AP001816.1	3.00966e-40	13.2804
	ANKS1A	3.09621e-40	13.2782
	ZNF274	3.38493e-40	13.2716
	PRNCR1	3.43748e-40	13.2704
	FCGR3B	3.78167e-40	13.2632
	BCLAF3	3.85833e-40	13.2617
	LPCAT1	3.9452e-40	13.2601
	LINC01358	4.09095e-40	13.2574
	TRAPPC9	4.38424e-40	13.2522
	SLC46A3	5.26391e-40	13.2384
	DDX58	5.31909e-40	13.2376
	GTSE1-DT	5.59144e-40	13.2339
	TMEM38A	5.65313e-40	13.2331
	TPM1	5.73434e-40	13.232
	OBSCN	5.81034e-40	13.231
	OTUD7A	5.84871e-40	13.2305
	ILF2	6.17505e-40	13.2264
	NIFK	6.20219e-40	13.2261
	CD93	6.50164e-40	13.2226
	POLN	7.13259e-40	13.2156
	SOGA1	7.47667e-40	13.212
	AC006033.2	7.69478e-40	13.2099
	ESPN	8.31012e-40	13.2041
	CES1	8.34659e-40	13.2038
	AC004865.2	9.84632e-40	13.1913
	SBK1	9.87328e-40	13.1911
	DICER1-AS1	9.96278e-40	13.1904
	SIDT2	1.01359e-39	13.1891
	AC147067.1	1.01414e-39	13.1891
	CACFD1	1.02529e-39	13.1883
	PDGFRB	1.03035e-39	13.1879
	FOXD2-AS1	1.04453e-39	13.1869
	MS4A1	1.09661e-39	13.1832
	TGFBR1	1.09841e-39	13.1831
	PCBP4	1.11474e-39	13.1819
	LCAT	1.13254e-39	13.1808
	AC011450.1	1.16901e-39	13.1784
	JRK	1.19549e-39	13.1767
	MTMR10	1.2286e-39	13.1746
	TEX22	1.3353e-39	13.1683
	LINC02363	1.37037e-39	13.1664
	AF117829.1	1.38693e-39	13.1655
	AC073834.1	1.39757e-39	13.1649
	ZNF445	1.49216e-39	13.1599
	PODXL	1.49379e-39	13.1599
	PLAC8	1.50976e-39	13.159
	TXK	1.51761e-39	13.1587
	DNAJC27	1.66369e-39	13.1517
	CAPN10-DT	1.85281e-39	13.1436
	MTMR9	1.85584e-39	13.1434
	HOXA1	1.86903e-39	13.1429
	SSH3	1.90606e-39	13.1414
	DBP	2.08474e-39	13.1346
	PAFAH2	2.21282e-39	13.1301
	SLC26A1	2.43858e-39	13.1228
	AP000766.1	2.4599e-39	13.1221
	SESN1	2.48343e-39	13.1214
	FAAH	2.57842e-39	13.1185
	OSER1-DT	2.58123e-39	13.1185
	PHC2	2.61159e-39	13.1176
	HSPA8	2.64087e-39	13.1167
	HIST1H3E	2.6712e-39	13.1159
	PBLD	2.70556e-39	13.1149
	ZNF554	2.8197e-39	13.1118
	AL139423.1	3.02533e-39	13.1064
	AC243829.1	3.08425e-39	13.105
	CLYBL	3.38081e-39	13.098
	CDH23	3.44381e-39	13.0966
	PHKA2	3.52804e-39	13.0948
	ZNF429	3.53859e-39	13.0945
	C2CD2	3.5928e-39	13.0934
	TMEM191B	3.69165e-39	13.0913
	ZNF250	3.71577e-39	13.0908
	ZNF710	3.80661e-39	13.089
	AC116407.2	3.84502e-39	13.0882
	LINC02256	3.8986e-39	13.0872
	Z82188.2	4.26483e-39	13.0803
	CHRFAM7A	4.36427e-39	13.0786
	TRGV5P	4.52328e-39	13.0759
	C16orf86	4.8273e-39	13.0709
	TTLL3	5.07681e-39	13.0671
	HEATR9	5.28447e-39	13.064
	CAPS2	5.71309e-39	13.0581
	ZNF671	5.84607e-39	13.0564
	PDE1B	5.94018e-39	13.0551
	AL513550.1	6.05052e-39	13.0537
	CTC1	6.24346e-39	13.0513
	TSGA10	6.41817e-39	13.0492
	LINC02427	6.46522e-39	13.0487
	TIMP2	7.38727e-39	13.0385
	TNKS	7.47161e-39	13.0377
	TSC22D1-AS1	7.60199e-39	13.0363
	KCP	7.81869e-39	13.0342
	DPP9-AS1	8.95419e-39	13.0238
	CD70	9.29913e-39	13.021
	PPP1R12C	9.32426e-39	13.0208
	DLG4	9.42041e-39	13.02
	CTBP2	9.57422e-39	13.0187
	RFX7	1.05795e-38	13.0111
	AC103706.1	1.06798e-38	13.0104
	MARCH9	1.06885e-38	13.0103
	LINC00987	1.07986e-38	13.0095
	POLR1C	1.08863e-38	13.0089
	CLTRN	1.10282e-38	13.0079
	PLA2G6	1.10401e-38	13.0079
	LBX2	1.12323e-38	13.0065
	SYNGR1	1.28668e-38	12.9961
	ARHGAP26	1.33004e-38	12.9936
	ENTPD3-AS1	1.34916e-38	12.9925
	SNN	1.37114e-38	12.9913
	MTMR12	1.43577e-38	12.9878
	ZNF181	1.46033e-38	12.9865
	TSSK4	1.55864e-38	12.9815
	EPHA1-AS1	1.63512e-38	12.9778
	PINK1	1.69059e-38	12.9752
	PKN2	1.69605e-38	12.975
	CXorf58	1.72087e-38	12.9739
	DNAH1	1.7423e-38	12.9729
	AC013403.2	1.78019e-38	12.9713
	C11orf65	1.93806e-38	12.9648
	ACTR3C	1.97063e-38	12.9635
	HLA-G	1.98552e-38	12.9629
	KMT2B	1.99193e-38	12.9627
	FAM219A	2.04839e-38	12.9605
	ABHD17B	2.08728e-38	12.9591
	ABCE1	2.10757e-38	12.9583
	EBNA1BP2	2.1522e-38	12.9567
	EFEMP2	2.16031e-38	12.9564
	CLHC1	2.16845e-38	12.9562
	ABRAXAS1	2.23949e-38	12.9537
	FAM53B	2.28076e-38	12.9523
	AC018647.2	2.44108e-38	12.9471
	SLC25A42	2.45356e-38	12.9467
	CD244	2.71697e-38	12.9388
	RLN1	2.83612e-38	12.9355
	TESK2	2.90074e-38	12.9338
	TUBGCP6	2.93202e-38	12.933
	SCYL3	3.07535e-38	12.9293
	RAP2A	3.15214e-38	12.9274
	ZNF487	3.2482e-38	12.9251
	FAM149B1	3.28056e-38	12.9243
	ARAP3	3.34358e-38	12.9229
	RAB3D	3.77594e-38	12.9135
	SYNCRIP	4.01252e-38	12.9088
	THAP8	4.15792e-38	12.9061
	SERF1A	4.35842e-38	12.9025
	AL020996.1	4.66731e-38	12.8972
	ATP10D	4.70743e-38	12.8965
	Z98884.1	4.74534e-38	12.8959
	COLGALT2	5.28087e-38	12.8877
	MYH11	5.36335e-38	12.8865
	RIBC1	5.68196e-38	12.882
	AL356512.1	5.98891e-38	12.878
	TAGLN	6.07265e-38	12.8769
	AC011611.4	6.13294e-38	12.8761
	SBF2	6.50044e-38	12.8716
	CBY1	6.60537e-38	12.8704
	ADAMTS4	7.28875e-38	12.8628
	TPM2	7.72093e-38	12.8583
	BX255925.3	7.72504e-38	12.8583
	RFX3-AS1	7.80995e-38	12.8575
	RBMX	8.36596e-38	12.8521
	FBXL19-AS1	8.46012e-38	12.8513
	CAPS	8.51894e-38	12.8507
	AL121658.1	8.5919e-38	12.8501
	NBPF1	8.61941e-38	12.8498
	DPH6-DT	9.3964e-38	12.8432
	STK36	9.64742e-38	12.8411
	GIT1	1.00592e-37	12.8379
	PARP12	1.02593e-37	12.8364
	SLC7A5	1.07285e-37	12.8329
	FBXW4	1.17504e-37	12.8258
	AC009299.3	1.29651e-37	12.8182
	AL358472.2	1.34459e-37	12.8154
	VPS13A-AS1	1.3471e-37	12.8152
	ZC3HAV1L	1.43885e-37	12.8101
	APBB3	1.45577e-37	12.8092
	RCBTB1	1.55653e-37	12.804
	ZNF746	1.57482e-37	12.8031
	GTPBP2	1.59332e-37	12.8022
	AC103702.2	1.62838e-37	12.8005
	LATS2	1.65145e-37	12.7994
	AP003352.1	1.77365e-37	12.7939
	MAP3K5	1.77931e-37	12.7936
	AL135999.1	2.05326e-37	12.7825
	LRP2BP	2.05871e-37	12.7823
	BTBD11	2.23024e-37	12.7761
	GPR68	2.28709e-37	12.7741
	H1FX-AS1	2.31758e-37	12.7731
	AC132872.1	2.40067e-37	12.7704
	HSPA6	2.48739e-37	12.7676
	CD200R1	2.52254e-37	12.7665
	FLYWCH1	2.53929e-37	12.766
	PYCARD-AS1	2.54198e-37	12.7659
	GNAL	2.66461e-37	12.7622
	ACBD3-AS1	2.69725e-37	12.7613
	TPCN1	2.90543e-37	12.7555
	CAPN3	3.15282e-37	12.7491
	GUCA1B	3.44109e-37	12.7423
	ZNF491	3.76747e-37	12.7352
	NAV1	3.79743e-37	12.7346
	AC127521.1	4.05656e-37	12.7295
	TNRC6C	4.07374e-37	12.7291
	SOS2	4.11698e-37	12.7283
	ACBD4	4.15629e-37	12.7276
	AC007114.1	4.22152e-37	12.7263
	AL022157.1	4.36655e-37	12.7237
	MYO15B	4.64339e-37	12.7189
	ICK	4.68275e-37	12.7182
	CYB561D1	4.71995e-37	12.7176
	ZNF480	4.81805e-37	12.716
	ZFYVE16	5.14362e-37	12.7109
	IGF1R	5.62726e-37	12.7039
	AL158163.2	5.80188e-37	12.7015
	ZNF25	5.86179e-37	12.7007
	AC021660.2	5.87106e-37	12.7006
	AGO4	6.08196e-37	12.6978
	CDHR3	6.1577e-37	12.6968
	RXRA	6.21471e-37	12.6961
	TRMT2B	6.40744e-37	12.6937
	THBS3	6.48209e-37	12.6928
	AKAP3	6.89929e-37	12.6879
	AXIN1	6.95214e-37	12.6873
	SPTBN4	7.13749e-37	12.6853
	SNRPD1	7.29312e-37	12.6836
	ZNF318	7.64469e-37	12.6799
	LRRC70	7.72349e-37	12.6791
	PROCA1	7.97107e-37	12.6766
	MICALL1	7.98365e-37	12.6765
	ST3GAL5	8.54385e-37	12.6712
	AL031056.1	8.60469e-37	12.6706
	TLCD2	8.92476e-37	12.6677
	AC108134.3	8.96236e-37	12.6674
	ADAM28	9.04277e-37	12.6667
	AP001062.1	9.43835e-37	12.6634
	AC090198.1	9.49803e-37	12.6629
	ZNF514	9.71752e-37	12.6611
	AC092747.4	9.7354e-37	12.6609
	PHC1	9.88739e-37	12.6597
	ZNF461	1.02576e-36	12.6568
	ZFP90	1.06639e-36	12.6538
	PPM1L	1.10862e-36	12.6507
	AL137003.2	1.1162e-36	12.6502
	RNF38	1.18004e-36	12.6458
	KMT2E-AS1	1.18905e-36	12.6452
	AL133245.1	1.2623e-36	12.6405
	AK9	1.35452e-36	12.635
	STAT2	1.36199e-36	12.6345
	ZNF862	1.36592e-36	12.6343
	DYRK1B	1.46643e-36	12.6287
	TIGD5	1.51285e-36	12.6263
	AP001160.2	1.5184e-36	12.626
	ZNF701	1.52318e-36	12.6257
	AL355581.1	1.52878e-36	12.6254
	AC147651.4	1.70288e-36	12.617
	KIAA2013	1.78406e-36	12.6133
	AL627422.2	1.90064e-36	12.6083
	ACAD10	2.00006e-36	12.6043
	HNRNPA1	2.02478e-36	12.6033
	MST1	2.04499e-36	12.6025
	PRMT9	2.11788e-36	12.5998
	AGER	2.1598e-36	12.5982
	P2RX1	2.20139e-36	12.5967
	DGAT1	2.25907e-36	12.5947
	PINK1-AS	2.37773e-36	12.5906
	IFT74-AS1	2.37959e-36	12.5906
	AC010319.3	2.40961e-36	12.5896
	AC007608.3	2.41213e-36	12.5895
	ZNF707	2.45854e-36	12.588
	CFH	2.46948e-36	12.5876
	AGTPBP1	2.69443e-36	12.5808
	AL137779.2	2.88655e-36	12.5753
	TTC30B	2.98765e-36	12.5726
	AP000866.1	3.16156e-36	12.5681
	CTNND1	3.21056e-36	12.5669
	CFAP70	3.32813e-36	12.5641
	PTOV1-AS2	3.65443e-36	12.5567
	PKM	3.67256e-36	12.5563
	PLXNC1	3.74792e-36	12.5547
	TTC12	3.8338e-36	12.5529
	AP001469.3	3.83679e-36	12.5528
	TTC30A	3.89314e-36	12.5516
	RAB2B	4.12582e-36	12.5471
	PLCH2	4.38712e-36	12.5422
	AC093010.2	4.55693e-36	12.5392
	ZNF184	4.94075e-36	12.5328
	RASIP1	5.00799e-36	12.5317
	CIC	5.08935e-36	12.5304
	ZNF594	5.09465e-36	12.5303
	RASSF3	5.12919e-36	12.5298
	MCM3AP-AS1	5.30268e-36	12.5272
	HSPA5	5.68207e-36	12.5217
	RRS1-AS1	5.76382e-36	12.5205
	RPL17	5.83157e-36	12.5196
	AC003102.1	5.86042e-36	12.5192
	NIPSNAP3B	6.07579e-36	12.5164
	SLC6A16	6.23883e-36	12.5143
	GLUD2	6.34498e-36	12.5129
	ZFP37	7.02613e-36	12.5048
	ZNF395	7.79807e-36	12.4965
	KIR3DL1	8.30281e-36	12.4915
	JADE2	8.56057e-36	12.4891
	MRPS12	9.36312e-36	12.482
	SNU13	9.54423e-36	12.4805
	AC087239.1	9.60372e-36	12.48
	FAM214B	1.00254e-35	12.4765
	ZNF236	1.03791e-35	12.4738
	TTC21A	1.05524e-35	12.4725
	ZNF117	1.06319e-35	12.4719
	LINC00271	1.0723e-35	12.4712
	AL355075.4	1.10325e-35	12.4689
	CYP4V2	1.13157e-35	12.4669
	DOK6	1.14216e-35	12.4661
	FOXO4	1.15972e-35	12.4649
	CX3CR1	1.17359e-35	12.464
	C1QTNF6	1.20713e-35	12.4617
	GNAO1	1.24677e-35	12.4592
	ZNF345	1.27578e-35	12.4573
	AL022323.4	1.39651e-35	12.4501
	RBMS1	1.42972e-35	12.4482
	PAXIP1-AS2	1.55968e-35	12.4413
	NPTXR	1.61039e-35	12.4387
	MTMR3	1.63046e-35	12.4377
	NT5M	1.64313e-35	12.4371
	TSPOAP1	1.73191e-35	12.4329
	RBM5-AS1	1.76665e-35	12.4313
	PLCB2	1.99266e-35	12.4217
	TIGD6	2.00295e-35	12.4213
	IFT140	2.04625e-35	12.4196
	KCNAB1	2.1318e-35	12.4163
	LINC00852	2.39122e-35	12.4071
	AL354707.1	2.41597e-35	12.4063
	AL139089.1	2.51881e-35	12.4029
	HNRNPA2B1	2.56855e-35	12.4014
	PPP1R2	2.73633e-35	12.3963
	TMEM94	2.74196e-35	12.3961
	ZNF440	2.87481e-35	12.3924
	ZNF493	2.96334e-35	12.3899
	SLC25A28	3.1681e-35	12.3846
	ZNF211	3.24221e-35	12.3827
	AC083880.1	3.29764e-35	12.3813
	SLC15A4	3.7793e-35	12.3704
	RPS10	3.82124e-35	12.3695
	LRFN3	4.0142e-35	12.3656
	LINC00599	4.21143e-35	12.3617
	SLC38A6	4.22983e-35	12.3614
	SLC25A35	4.2494e-35	12.361
	CEP126	4.30423e-35	12.36
	AL590705.1	4.43531e-35	12.3575
	AC092123.1	4.6866e-35	12.3531
	GSN	4.85281e-35	12.3503
	LDHA	5.5158e-35	12.34
	AC017083.1	5.52286e-35	12.3399
	LINC01678	5.68495e-35	12.3376
	Z68871.1	5.77884e-35	12.3362
	AC010883.1	5.86526e-35	12.335
	EXTL3	6.03579e-35	12.3327
	KLRB1	6.0621e-35	12.3324
	CADM1	6.06675e-35	12.3323
	LMO7	6.09476e-35	12.332
	MIATNB	6.14958e-35	12.3312
	ZNF41	6.24949e-35	12.3299
	HFE	6.57412e-35	12.3259
	LRIG2	7.00625e-35	12.3207
	C6orf163	7.06921e-35	12.32
	ZKSCAN8	7.29683e-35	12.3174
	TAGAP	7.31924e-35	12.3172
	ZNF839	7.6559e-35	12.3136
	AC099522.2	7.74639e-35	12.3126
	ZNF558	8.36749e-35	12.3064
	AL592148.3	8.37604e-35	12.3063
	PKD1	8.38888e-35	12.3062
	AL356019.2	8.52926e-35	12.3049
	PGAP3	8.71635e-35	12.3031
	FAM3C	8.77439e-35	12.3026
	ANKMY1	9.3811e-35	12.2972
	DMPK	9.94541e-35	12.2924
	SGTB	1.00141e-34	12.2919
	RYK	1.02231e-34	12.2902
	LINC01684	1.05596e-34	12.2876
	MAGIX	1.08931e-34	12.2851
	SLC35E2B	1.11175e-34	12.2834
	CSGALNACT1	1.12143e-34	12.2827
	AC009093.2	1.13812e-34	12.2815
	TENT4A	1.14045e-34	12.2814
	ATP2B1-AS1	1.16928e-34	12.2794
	ADM5	1.1879e-34	12.2781
	MROH6	1.20343e-34	12.277
	PELI2	1.22664e-34	12.2755
	ZNF831	1.29666e-34	12.271
	TFAP2A	1.32401e-34	12.2693
	TRGV1	1.33077e-34	12.2689
	DZIP3	1.3328e-34	12.2688
	AC069185.1	1.33927e-34	12.2684
	EIF3J-DT	1.36508e-34	12.2668
	TBC1D32	1.44883e-34	12.262
	PLEKHA5	1.71705e-34	12.2482
	N4BP3	1.78467e-34	12.2451
	GRPEL1	1.82595e-34	12.2432
	PIK3CA	1.82641e-34	12.2432
	DMWD	1.89975e-34	12.24
	TOM1L2	1.90603e-34	12.2398
	KLF11	1.94515e-34	12.2381
	PARK7	1.96351e-34	12.2373
	WDR43	1.98758e-34	12.2364
	TNK2	2.04491e-34	12.234
	NPC1	2.15248e-34	12.2299
	CCRL2	2.32741e-34	12.2235
	AC007878.1	2.42379e-34	12.2202
	AC116913.1	2.5909e-34	12.2148
	GBP3	2.59287e-34	12.2148
	ZXDC	2.71938e-34	12.2109
	PLCD4	2.82042e-34	12.2079
	ZFYVE28	2.97448e-34	12.2036
	NIPAL3	3.19298e-34	12.1978
	RBM38	3.30897e-34	12.1949
	THRA	3.48864e-34	12.1906
	R3HDM2	3.7961e-34	12.1837
	AC011815.1	3.81053e-34	12.1834
	SMURF2	4.08583e-34	12.1777
	AC084824.5	4.16926e-34	12.1761
	LINC00880	4.17664e-34	12.1759
	FAM83H	4.53282e-34	12.1692
	BX649632.1	4.55462e-34	12.1688
	PAN2	4.59041e-34	12.1682
	AC005070.3	4.83301e-34	12.164
	HOXB-AS1	4.93158e-34	12.1624
	SLC35E2A	5.00935e-34	12.1611
	CLCN6	5.22626e-34	12.1576
	VNN2	5.40457e-34	12.1549
	GLIPR1L2	5.43053e-34	12.1545
	SNPH	5.47453e-34	12.1538
	MINK1	5.53422e-34	12.1529
	TOP3B	5.54959e-34	12.1527
	TBXA2R	5.88389e-34	12.1479
	DNAH10	6.0098e-34	12.1462
	BICRAL	6.13838e-34	12.1445
	MBTD1	6.36039e-34	12.1416
	EPHX4	6.47192e-34	12.1401
	SLC37A1	6.49806e-34	12.1398
	POC1B-AS1	6.87001e-34	12.1353
	LINC01355	6.99042e-34	12.1338
	RECQL5	7.02041e-34	12.1335
	KRT86	7.28508e-34	12.1304
	AC113615.1	7.51982e-34	12.1278
	C1RL	7.73477e-34	12.1255
	SETD1B	8.07682e-34	12.122
	TM2D3	8.11347e-34	12.1216
	SEC61A2	8.19552e-34	12.1208
	MAP3K12	8.34528e-34	12.1193
	HOXC4	8.67915e-34	12.1161
	AC005261.1	8.72729e-34	12.1156
	ZNF197	8.78231e-34	12.1151
	AC012313.1	9.17035e-34	12.1116
	LINC00528	1.02835e-33	12.1022
	BRWD1-AS2	1.13356e-33	12.0942
	PIK3AP1	1.1946e-33	12.0899
	AC139887.4	1.20877e-33	12.0889
	IFNG-AS1	1.30584e-33	12.0826
	ATP6V1FNB	1.32199e-33	12.0816
	AP003486.1	1.37505e-33	12.0783
	GVQW3	1.38439e-33	12.0778
	PTOV1	1.44537e-33	12.0742
	ZNF577	1.50298e-33	12.071
	AC133550.2	1.61377e-33	12.0651
	SCRIB	1.72489e-33	12.0597
	CEBPB-AS1	1.73181e-33	12.0593
	CCDC146	1.74573e-33	12.0587
	HERC3	1.76859e-33	12.0576
	CACNA1A	1.84175e-33	12.0543
	ZNF615	1.89645e-33	12.0519
	FBRSL1	1.9962e-33	12.0476
	FAM209B	2.08286e-33	12.0441
	KIR2DL3	2.22213e-33	12.0388
	SMIM18	2.34474e-33	12.0343
	FAM102B	2.59747e-33	12.0259
	TTN	2.61568e-33	12.0253
	AL133338.1	2.71612e-33	12.0222
	HECA	2.9639e-33	12.015
	AC016831.5	3.05468e-33	12.0125
	CUBN	3.14743e-33	12.01
	PIEZO1	3.63854e-33	11.998
	AL158071.1	3.76198e-33	11.9953
	ZNF500	3.77511e-33	11.995
	AC008906.1	4.0325e-33	11.9895
	NATD1	4.04255e-33	11.9893
	CCT6A	4.23928e-33	11.9854
	NBPF11	4.4048e-33	11.9822
	RSPH14	4.81482e-33	11.9748
	UVSSA	4.99023e-33	11.9719
	HEXA-AS1	5.19001e-33	11.9686
	GNS	5.2055e-33	11.9683
	LINC00921	5.35766e-33	11.966
	ANO8	5.70361e-33	11.9608
	HIP1R	5.84841e-33	11.9587
	KBTBD3	6.04767e-33	11.9559
	LOH12CR2	6.05067e-33	11.9559
	AC006160.1	6.05067e-33	11.9559
	HPCAL4	6.08682e-33	11.9554
	PTPN7	6.37428e-33	11.9515
	SYCE1	6.4028e-33	11.9512
	ZCCHC18	6.46344e-33	11.9504
	GHRLOS	6.51817e-33	11.9497
	LINC00504	6.5636e-33	11.9491
	ZNF302	6.6389e-33	11.9481
	SPSB2	7.01109e-33	11.9436
	KIAA1671	7.17637e-33	11.9417
	AC093484.3	7.26225e-33	11.9407
	KHDC4	7.38201e-33	11.9393
	ARIH2OS	7.50001e-33	11.938
	ZP3	7.58786e-33	11.937
	MAP3K10	7.62367e-33	11.9366
	HLA-DOA	7.73783e-33	11.9354
	SH3TC1	7.9496e-33	11.9332
	LENG8-AS1	8.32639e-33	11.9293
	APPL2	8.42594e-33	11.9283
	AC025171.4	8.71876e-33	11.9255
	AC104653.1	8.80987e-33	11.9246
	AL645941.3	9.2317e-33	11.9207
	KIF21B	9.59732e-33	11.9175
	BCO2	9.67359e-33	11.9168
	UBN2	9.84252e-33	11.9154
	PCNX3	1.0144e-32	11.9129
	SLC9A6	1.11155e-32	11.9052
	SPAG8	1.14472e-32	11.9028
	AC020659.1	1.1484e-32	11.9025
	AC243965.1	1.15039e-32	11.9024
	ARHGAP11B	1.20924e-32	11.8982
	ENO3	1.29997e-32	11.8922
	UNKL	1.36507e-32	11.8881
	AC027020.2	1.41374e-32	11.8852
	PRR12	1.45478e-32	11.8828
	AC036108.2	1.47537e-32	11.8816
	AKAP10	1.70423e-32	11.8695
	NUDT14	1.82592e-32	11.8638
	MAPK8IP1	2.07423e-32	11.8531
	AL109761.1	2.07474e-32	11.8531
	IGIP	2.21612e-32	11.8475
	IRF2BP1	2.28305e-32	11.845
	ERBB2	2.28586e-32	11.8449
	ZDHHC17	2.45536e-32	11.8389
	AC027682.1	2.66141e-32	11.8322
	ZMYM3	2.70756e-32	11.8307
	SLAMF1	2.75045e-32	11.8294
	ULK1	2.85224e-32	11.8264
	VPS11	3.03571e-32	11.8211
	TMEM70	3.13103e-32	11.8185
	FMO4	3.26595e-32	11.815
	TIGD7	3.28201e-32	11.8146
	ZNF44	3.41334e-32	11.8113
	MXD1	3.4436e-32	11.8105
	AC009779.2	3.63619e-32	11.806
	AC244090.1	3.74929e-32	11.8034
	AL022328.2	3.77048e-32	11.8029
	TRGV4	3.87727e-32	11.8006
	AC027644.3	3.94046e-32	11.7992
	MALINC1	4.49851e-32	11.788
	AC023355.1	4.58632e-32	11.7864
	TSPAN33	4.62916e-32	11.7856
	AC005332.6	4.71603e-32	11.7841
	MORC2-AS1	5.10742e-32	11.7773
	FXYD1	6.01298e-32	11.7636
	TRAPPC10	6.15109e-32	11.7617
	SH3BP5L	6.4794e-32	11.7573
	CBX4	6.55256e-32	11.7563
	PGLYRP2	7.34149e-32	11.7467
	LRGUK	7.399e-32	11.7461
	IFFO2	7.42068e-32	11.7458
	ZBTB8A	7.87934e-32	11.7407
	HOXB-AS3	8.02665e-32	11.7392
	UNC5CL	8.48105e-32	11.7345
	LDB1	8.51003e-32	11.7342
	MATK	8.86116e-32	11.7308
	DKK3	8.91311e-32	11.7303
	CCZ1	9.02669e-32	11.7292
	MAP2K5	9.55586e-32	11.7244
	TSHZ1	9.87264e-32	11.7217
	ABCC10	1.01874e-31	11.719
	CARF	1.02896e-31	11.7181
	ACOT1	1.02896e-31	11.7181
	AP000845.1	1.06875e-31	11.7149
	TTC38	1.09559e-31	11.7128
	PPP1R9B	1.12529e-31	11.7106
	NDUFA11	1.14127e-31	11.7094
	RAB11FIP3	1.17562e-31	11.7069
	MSS51	1.24804e-31	11.7018
	ABCA7	1.25962e-31	11.701
	FNDC10	1.29624e-31	11.6986
	TPRG1L	1.38879e-31	11.6927
	SIPA1L3	1.513e-31	11.6854
	BACH2	1.52739e-31	11.6846
	NOP56	1.69197e-31	11.6759
	CBLB	1.72427e-31	11.6743
	CCDC152	1.72845e-31	11.6741
	MARK4	1.78724e-31	11.6713
	EPM2AIP1	1.86781e-31	11.6675
	DYRK1A	1.90574e-31	11.6658
	TSC2	1.92383e-31	11.665
	AF165147.1	1.95672e-31	11.6636
	KAT2B	2.00905e-31	11.6613
	BRF1	2.01051e-31	11.6613
	VPS54	2.0538e-31	11.6594
	MFAP3	2.08082e-31	11.6583
	PRH1	2.10973e-31	11.6572
	ABCC5	2.18825e-31	11.654
	CHN2	2.20312e-31	11.6535
	USP19	2.22778e-31	11.6525
	AL117379.1	2.31794e-31	11.6491
	SLC27A2	2.42106e-31	11.6454
	SEC31B	2.53119e-31	11.6416
	LRRC59	2.62463e-31	11.6385
	MAN2A2	2.66039e-31	11.6374
	VLDLR	2.77863e-31	11.6337
	ATP6AP1L	2.88811e-31	11.6304
	KLF8	2.91403e-31	11.6296
	PKIB	2.92389e-31	11.6293
	HDAC5	3.10055e-31	11.6243
	BAIAP3	3.11856e-31	11.6238
	ZNF652	3.1261e-31	11.6236
	AC231533.1	3.16405e-31	11.6226
	DIP2A	3.204e-31	11.6215
	EDRF1-AS1	3.3013e-31	11.619
	LIMK1	3.36239e-31	11.6174
	ZNF248	3.42624e-31	11.6158
	ZNF621	3.95752e-31	11.6035
	WWC3	4.11303e-31	11.6002
	MBD6	4.20316e-31	11.5983
	EIF2S1	4.479e-31	11.5929
	ZNF808	4.51907e-31	11.5921
	AC104109.2	4.72027e-31	11.5884
	PIK3CB	4.93629e-31	11.5845
	ADCY4	4.98761e-31	11.5837
	CACNA1C	5.03946e-31	11.5828
	LINC01089	6.3288e-31	11.5632
	SNRPB	6.4857e-31	11.5611
	BTBD8	7.37587e-31	11.5501
	AL354822.1	7.716e-31	11.5462
	AL356020.1	7.81654e-31	11.5451
	KLHL4	7.99468e-31	11.5431
	GPC2	8.20628e-31	11.5409
	SLC3A2	8.48015e-31	11.5381
	AP000446.1	8.7233e-31	11.5356
	PHLDA1	8.80728e-31	11.5348
	SYNJ1	8.87505e-31	11.5342
	MEGF8	9.07494e-31	11.5322
	ZNF136	9.12069e-31	11.5318
	AC083862.2	9.44516e-31	11.5288
	CRLF2	9.53832e-31	11.528
	ARID2	9.67862e-31	11.5267
	AL360270.1	9.74837e-31	11.5261
	CNEP1R1	1.00902e-30	11.5231
	SLFN13	1.01677e-30	11.5225
	RNPEPL1	1.09033e-30	11.5164
	ABALON	1.18351e-30	11.5094
	IL20RB	1.20032e-30	11.5081
	EML6	1.21127e-30	11.5074
	FNIP2	1.27786e-30	11.5027
	SLC25A25-AS1	1.40963e-30	11.4943
	TRAK2	1.41199e-30	11.4941
	L1CAM	1.44471e-30	11.4922
	HKDC1	1.53827e-30	11.4867
	ZNF623	1.67337e-30	11.4795
	FAM9B	1.70031e-30	11.4781
	ATAD2B	1.72439e-30	11.4769
	LEAP2	1.73884e-30	11.4761
	AL161725.1	1.788e-30	11.4737
	RILPL1	2.21633e-30	11.4551
	MORN3	2.21738e-30	11.4551
	ZNF680	2.2514e-30	11.4538
	TGFB1I1	2.26321e-30	11.4533
	HERC6	2.32375e-30	11.451
	PI4K2A	2.32873e-30	11.4508
	AGAP2	2.514e-30	11.4442
	GPR132	2.53681e-30	11.4434
	CCR5	2.65144e-30	11.4396
	SEMA4G	2.69975e-30	11.438
	GTF2IRD2	2.74893e-30	11.4365
	PLCL2	2.88675e-30	11.4322
	ZNF776	2.88949e-30	11.4321
	CCL28	2.92538e-30	11.4311
	AL354696.2	3.10054e-30	11.426
	AL050341.2	3.21974e-30	11.4227
	LINC01504	3.34746e-30	11.4193
	DNHD1	3.36577e-30	11.4189
	MAN2B2	3.38418e-30	11.4184
	SRSF2	3.62848e-30	11.4123
	NEK11	3.70319e-30	11.4106
	TEPSIN	3.78661e-30	11.4086
	ADHFE1	3.88291e-30	11.4064
	RETSAT	3.8995e-30	11.4061
	RNF123	4.04245e-30	11.4029
	LPP	4.04916e-30	11.4028
	AL009179.1	4.15208e-30	11.4006
	ZFYVE1	4.20352e-30	11.3995
	AC124016.1	4.30116e-30	11.3975
	LINC02084	4.30116e-30	11.3975
	NPIPB15	4.48517e-30	11.3939
	PATJ	4.49261e-30	11.3937
	GSTM2	4.57197e-30	11.3922
	AL139424.1	4.70029e-30	11.3898
	IL11RA	4.75959e-30	11.3887
	ARMC2	5.13251e-30	11.3821
	CUL7	5.28018e-30	11.3797
	GNB5	5.40901e-30	11.3776
	FAM168A	5.41284e-30	11.3775
	UPK2	5.69087e-30	11.3731
	AC139530.1	6.38586e-30	11.3631
	CCDC144NL	6.51679e-30	11.3613
	MMP25-AS1	6.97824e-30	11.3553
	KLHDC1	7.01951e-30	11.3548
	AC012360.3	7.12626e-30	11.3535
	INPPL1	7.19549e-30	11.3526
	TRGV7	7.77025e-30	11.3459
	LONRF3	7.86791e-30	11.3448
	SLC9A8	7.94429e-30	11.344
	MICAL1	8.18172e-30	11.3414
	DCUN1D2	8.26501e-30	11.3405
	DNAJC2	8.36293e-30	11.3395
	SMCR8	8.44208e-30	11.3387
	SGMS1-AS1	8.53002e-30	11.3378
	GDPGP1	8.69428e-30	11.3361
	STARD9	8.89931e-30	11.334
	HEXIM1	9.46981e-30	11.3286
	CHRNA10	9.78003e-30	11.3258
	AL137786.1	1.00908e-29	11.323
	ITGAM	1.12433e-29	11.3136
	SLC25A45	1.14002e-29	11.3123
	AC005253.1	1.14324e-29	11.3121
	PA2G4	1.1554e-29	11.3112
	LINC01534	1.1988e-29	11.3079
	ZNF569	1.22298e-29	11.3062
	BCAS3	1.22758e-29	11.3059
	PARP10	1.23394e-29	11.3054
	PSPN	1.23452e-29	11.3054
	AC022762.2	1.27129e-29	11.3028
	DLGAP1-AS2	1.32709e-29	11.299
	ANKRA2	1.33083e-29	11.2988
	AC092490.1	1.45767e-29	11.2908
	ZNF45	1.46658e-29	11.2902
	SUMO4	1.5095e-29	11.2877
	ANKAR	1.58122e-29	11.2836
	ZNF599	1.58159e-29	11.2836
	UAP1L1	1.59873e-29	11.2826
	ZNF470	1.60963e-29	11.282
	AL450998.2	1.69756e-29	11.2774
	AL121832.2	1.81177e-29	11.2716
	IFNLR1	1.8374e-29	11.2704
	CLSTN1	2.03858e-29	11.2612
	TSSK6	2.05006e-29	11.2607
	LINC00513	2.26956e-29	11.2518
	NXT1	2.31401e-29	11.2501
	ZNF708	2.39152e-29	11.2472
	DDX60	2.4555e-29	11.2448
	ZNF397	2.45722e-29	11.2448
	AC092295.2	2.59948e-29	11.2398
	AL096678.1	2.63185e-29	11.2387
	RNF187	2.67085e-29	11.2374
	LINC01431	2.70094e-29	11.2364
	GRASP	2.92396e-29	11.2294
	DGKQ	2.95688e-29	11.2284
	LEXM	3.04933e-29	11.2257
	CYSLTR1	3.27787e-29	11.2193
	ARRB1	3.33334e-29	11.2178
	AC123768.2	3.56966e-29	11.2118
	AGAP3	3.82972e-29	11.2055
	CLNK	3.84759e-29	11.2051
	TMPRSS6	4.13542e-29	11.1987
	CORO6	4.17117e-29	11.198
	ZNF19	4.27729e-29	11.1958
	MYO18A	4.36471e-29	11.194
	IPO13	4.37488e-29	11.1938
	PAN3	4.6648e-29	11.1881
	C7orf57	4.74352e-29	11.1866
	DGCR2	4.86634e-29	11.1843
	H2AFY2	5.43267e-29	11.1745
	CD48	5.5345e-29	11.1729
	AC079922.2	5.6487e-29	11.1711
	RPS5	5.84743e-29	11.168
	AC005520.2	5.84879e-29	11.168
	ZNF682	5.88418e-29	11.1675
	TSC1	5.9088e-29	11.1671
	AL021368.2	6.0996e-29	11.1643
	SLC9B1	6.18651e-29	11.163
	RETREG3	6.24996e-29	11.1621
	AC009495.3	6.31992e-29	11.1611
	AC100786.1	6.54357e-29	11.158
	AP000866.5	6.64137e-29	11.1567
	AC005837.1	6.73126e-29	11.1555
	KCNAB3	6.7908e-29	11.1547
	AC022395.1	6.97904e-29	11.1523
	AC016065.1	7.10631e-29	11.1507
	CEP192	7.24259e-29	11.149
	ZNF141	7.90508e-29	11.1412
	FAM228B	8.28341e-29	11.137
	DDX60L	9.03191e-29	11.1293
	AL592183.1	9.20266e-29	11.1277
	TNRC18	9.38962e-29	11.1259
	SFMBT2	9.407e-29	11.1257
	CUL4B	9.56044e-29	11.1243
	EIF3A	9.6003e-29	11.1239
	GDF11	9.92514e-29	11.1209
	PLEC	1.019e-28	11.1186
	AC006369.1	1.02089e-28	11.1184
	RRP1	1.02609e-28	11.1179
	ETF1	1.13844e-28	11.1087
	CMTM1	1.17963e-28	11.1055
	TFEB	1.18508e-28	11.1051
	CASP1	1.24162e-28	11.1009
	CD248	1.24621e-28	11.1006
	LRRC63	1.30142e-28	11.0967
	KMT2D	1.3159e-28	11.0957
	LPAR5	1.41858e-28	11.089
	AC008676.1	1.49887e-28	11.0841
	AC011511.2	1.54052e-28	11.0816
	SMOX	1.58659e-28	11.079
	C11orf21	1.69258e-28	11.0732
	AC106739.1	1.72402e-28	11.0715
	SPPL3	1.76617e-28	11.0694
	SNX33	1.77024e-28	11.0692
	KIR2DL4	1.83574e-28	11.0659
	AF129075.2	1.84124e-28	11.0656
	SPATA17	1.86553e-28	11.0645
	MIR34AHG	1.94433e-28	11.0608
	TMEM44-AS1	1.96952e-28	11.0596
	DVL1	1.99594e-28	11.0584
	AC240274.1	1.99962e-28	11.0582
	ZBTB4	2.03858e-28	11.0565
	AC142472.1	2.18199e-28	11.0504
	TTN-AS1	2.184e-28	11.0503
	DCTPP1	2.22551e-28	11.0486
	SOCS5	2.24913e-28	11.0477
	UNC45B	2.28347e-28	11.0463
	AC096992.2	2.32418e-28	11.0447
	SNHG22	2.39676e-28	11.042
	S100A4	2.43724e-28	11.0405
	AL118558.3	2.45632e-28	11.0398
	INTS3	2.56103e-28	11.036
	SLC2A1-AS1	2.60247e-28	11.0346
	TLE4	2.63549e-28	11.0335
	MLYCD	2.85366e-28	11.0263
	LEKR1	2.85497e-28	11.0263
	AC073389.1	2.85497e-28	11.0263
	TAF10	2.87005e-28	11.0258
	ZFP3	2.98744e-28	11.0222
	CLDN15	3.05385e-28	11.0202
	C12orf42	3.07984e-28	11.0194
	PER3	3.1555e-28	11.0173
	KIF5A	3.30785e-28	11.013
	ZNF624	3.44142e-28	11.0094
	NOD2	3.52427e-28	11.0073
	PCED1A	3.65479e-28	11.004
	DAPK2	3.67406e-28	11.0035
	AL033527.3	3.82491e-28	10.9999
	KISS1R	3.95108e-28	10.997
	AC034111.1	3.98008e-28	10.9963
	CLIC5	4.04425e-28	10.9949
	TAPT1	4.14149e-28	10.9927
	NECAP1	4.41296e-28	10.987
	FHAD1	4.41497e-28	10.987
	AC108673.3	4.60017e-28	10.9833
	OASL	4.73436e-28	10.9807
	RNF207	4.98715e-28	10.976
	ZSCAN31	5.06856e-28	10.9745
	AKAP7	5.08361e-28	10.9742
	TIMM13	5.21988e-28	10.9718
	AC114760.2	5.72727e-28	10.9635
	GLCCI1	5.73641e-28	10.9633
	TADA2B	6.04634e-28	10.9585
	NISCH	6.10305e-28	10.9577
	DFFB	6.18138e-28	10.9565
	EPHA4	6.211e-28	10.9561
	ATP8B1	6.53741e-28	10.9515
	AC034102.6	6.77982e-28	10.9482
	CCT3	6.92953e-28	10.9462
	DENND4B	7.20272e-28	10.9427
	IQSEC1	7.29171e-28	10.9416
	AL121652.1	7.48658e-28	10.9392
	AC009812.1	7.62744e-28	10.9375
	GAS2L1	7.69711e-28	10.9367
	SLC4A4	7.77447e-28	10.9358
	KIF16B	7.778e-28	10.9357
	ESAM	8.16e-28	10.9314
	GKAP1	8.33423e-28	10.9295
	STX18-AS1	8.66622e-28	10.9259
	INTS1	8.85719e-28	10.9239
	AC007952.4	8.91975e-28	10.9233
	AL080317.2	9.04617e-28	10.922
	SGPP1	9.32552e-28	10.9193
	TECPR1	9.70326e-28	10.9157
	PAOX	1.00118e-27	10.9128
	CAMK1D	1.0103e-27	10.912
	SPATA6L	1.02113e-27	10.911
	CLIP2	1.08805e-27	10.9052
	DENND3	1.11703e-27	10.9028
	PITPNM1	1.21112e-27	10.8955
	CCDC163	1.21496e-27	10.8952
	TPRN	1.23885e-27	10.8934
	AC019129.2	1.28368e-27	10.8902
	NPIPB4	1.29564e-27	10.8893
	SERF1B	1.3247e-27	10.8873
	Z97055.2	1.38132e-27	10.8835
	LINC02361	1.39167e-27	10.8828
	ZSCAN18	1.39482e-27	10.8826
	ZNF407	1.48465e-27	10.8769
	EPHX2	1.5056e-27	10.8757
	GP6	1.5355e-27	10.8739
	RNF169	1.66674e-27	10.8664
	LZTR1	1.67429e-27	10.866
	AC245297.3	1.68453e-27	10.8654
	APBB1IP	1.7402e-27	10.8624
	TDRKH-AS1	1.835e-27	10.8576
	AP004609.3	2.00919e-27	10.8493
	PFKFB2	2.07924e-27	10.8462
	WDR97	2.12856e-27	10.844
	TRGV9	2.24685e-27	10.8391
	TIAF1	2.25344e-27	10.8388
	TUBA1C	2.38236e-27	10.8337
	AC069224.1	2.41368e-27	10.8325
	MSL2	2.42949e-27	10.8319
	PAN3-AS1	2.47643e-27	10.8302
	TLE1	2.48257e-27	10.83
	AP002812.5	2.62684e-27	10.8248
	WDR74	2.65417e-27	10.8238
	BCL9L	2.78757e-27	10.8193
	PLEKHG2	2.94477e-27	10.8143
	LINC02175	2.95471e-27	10.814
	SPAST	2.99685e-27	10.8127
	IFIT2	3.00562e-27	10.8124
	BRWD3	3.05396e-27	10.811
	ZNF518A	3.0691e-27	10.8105
	LRRC61	3.1332e-27	10.8086
	TBC1D2B	3.17358e-27	10.8075
	ELMOD3	3.21303e-27	10.8063
	AC124283.1	3.40622e-27	10.801
	PHF12	3.56423e-27	10.7968
	HIST2H4A	3.57544e-27	10.7965
	GPR174	3.58509e-27	10.7963
	CCDC180	3.82181e-27	10.7904
	MZF1-AS1	4.03766e-27	10.7853
	AC026401.3	4.1255e-27	10.7834
	CEACAM21	4.1748e-27	10.7823
	CSRNP2	4.28571e-27	10.7799
	ATG9A	4.66023e-27	10.7721
	AL353596.1	4.68954e-27	10.7716
	OSBPL7	4.91087e-27	10.7673
	EPS8L1	5.09674e-27	10.7639
	CTPS1	5.17025e-27	10.7626
	SLC25A43	5.22373e-27	10.7616
	GRK6	5.24012e-27	10.7613
	LINC00324	5.29432e-27	10.7604
	AL512625.2	5.42134e-27	10.7582
	LINC01550	5.56629e-27	10.7558
	AC048382.5	5.95635e-27	10.7495
	ZNF627	5.97235e-27	10.7493
	C17orf100	5.98972e-27	10.749
	TCEAL3	6.52908e-27	10.7411
	ZER1	6.57737e-27	10.7404
	RPL4	6.5906e-27	10.7402
	WDR63	6.65864e-27	10.7392
	ZSCAN22	6.84247e-27	10.7367
	RIPK2	6.92234e-27	10.7357
	FAM161B	7.0094e-27	10.7345
	CDK19	7.08804e-27	10.7335
	ZNF490	7.10705e-27	10.7332
	AC097662.1	7.11339e-27	10.7331
	LCORL	7.27875e-27	10.731
	ITPKC	7.73742e-27	10.7254
	DLG5	7.73915e-27	10.7254
	TNFRSF14-AS1	8.16084e-27	10.7204
	USP25	8.50997e-27	10.7166
	AL133415.1	8.71331e-27	10.7144
	TEP1	8.9175e-27	10.7122
	ABR	9.08992e-27	10.7105
	PTGS1	9.1183e-27	10.7102
	USP35	9.45737e-27	10.7068
	FBF1	9.52285e-27	10.7062
	FCHSD1	9.62513e-27	10.7052
	ENPP4	1.02987e-26	10.6989
	EXT1	1.07074e-26	10.6953
	ZMYM1	1.11843e-26	10.6913
	KLF7	1.12816e-26	10.6905
	ATXN7L1	1.14204e-26	10.6893
	AF196972.1	1.14432e-26	10.6891
	SH3BP5-AS1	1.1703e-26	10.6871
	NEO1	1.17368e-26	10.6868
	AC036176.1	1.19102e-26	10.6854
	MEGF9	1.19234e-26	10.6853
	CNIH2	1.20646e-26	10.6842
	DNAJC5	1.21561e-26	10.6835
	MYBL1	1.2454e-26	10.6813
	KHNYN	1.28415e-26	10.6784
	DDR1	1.40055e-26	10.6704
	B3GALT4	1.41901e-26	10.6692
	AC090971.1	1.46311e-26	10.6663
	ZNF266	1.48402e-26	10.665
	PES1	1.56096e-26	10.6603
	OCEL1	1.56096e-26	10.6603
	CALHM2	1.58677e-26	10.6588
	MTMR1	1.68533e-26	10.6532
	KLHDC9	1.78205e-26	10.648
	LGALS9B	1.84466e-26	10.6448
	ARNTL	1.89138e-26	10.6424
	AC011498.1	1.91411e-26	10.6413
	NME9	1.9976e-26	10.6373
	DNAJB2	1.99848e-26	10.6373
	MTHFR	2.00912e-26	10.6368
	STK11IP	2.191e-26	10.6287
	PLEKHA2	2.20606e-26	10.6281
	NME2	2.22025e-26	10.6275
	STARD10	2.24888e-26	10.6263
	ASTN2	2.38235e-26	10.6209
	SH2B1	2.44794e-26	10.6184
	APOBR	2.45551e-26	10.6181
	LINC02211	2.53482e-26	10.6151
	SUGP2	2.56861e-26	10.6139
	AC016683.1	2.58054e-26	10.6134
	EPAS1	2.6422e-26	10.6112
	UBA7	2.83543e-26	10.6046
	HSPA9	2.89608e-26	10.6027
	LINC02453	3.03864e-26	10.5982
	ZNF431	3.09404e-26	10.5965
	AC016355.1	3.31124e-26	10.5901
	ARID3A	3.36934e-26	10.5885
	DENND1B	3.60965e-26	10.5821
	BTN2A1	3.66729e-26	10.5806
	AL353708.1	3.7324e-26	10.5789
	KIF27	3.73651e-26	10.5788
	IL15	3.79866e-26	10.5773
	ADCY3	3.80117e-26	10.5772
	BMPR2	3.89596e-26	10.5749
	ITGA6	4.01863e-26	10.572
	ACSS1	4.04166e-26	10.5715
	DNASE1	4.16796e-26	10.5686
	PPP1R3F	4.22792e-26	10.5672
	AC051619.5	4.3152e-26	10.5653
	AC008764.6	4.45584e-26	10.5623
	OSBPL3	4.68667e-26	10.5576
	NBPF19	4.72593e-26	10.5568
	AC109460.1	4.82445e-26	10.5548
	ARSD	4.83505e-26	10.5546
	FAM53C	5.07865e-26	10.55
	AC008124.1	5.10546e-26	10.5495
	PNO1	5.15724e-26	10.5486
	CSGALNACT2	5.29826e-26	10.546
	TOP1	5.43834e-26	10.5436
	RORB	5.45147e-26	10.5434
	GLUL	5.6746e-26	10.5396
	VIM-AS1	5.98757e-26	10.5345
	SLC39A13	6.08542e-26	10.533
	ITPKB	6.08675e-26	10.533
	SNED1	6.13762e-26	10.5322
	ZNF730	6.14973e-26	10.532
	MATN4	6.15377e-26	10.532
	DLGAP4-AS1	6.25021e-26	10.5305
	ZNF175	6.28452e-26	10.53
	AKT3	6.7111e-26	10.5238
	AC012447.1	6.88966e-26	10.5213
	EIF4E3	6.95327e-26	10.5205
	ANKRD6	7.02974e-26	10.5194
	STXBP3	7.46061e-26	10.5138
	KLHL5	8.128e-26	10.5057
	AC092119.3	8.13332e-26	10.5057
	CNBD2	8.47244e-26	10.5018
	AC009133.1	9.02231e-26	10.4959
	PLEKHM2	9.25769e-26	10.4935
	RBM20	9.49087e-26	10.4911
	MADCAM1	9.90545e-26	10.4871
	HCN2	1.00162e-25	10.486
	HMBOX1	1.0071e-25	10.4855
	ZNF646	1.02125e-25	10.4842
	AC022364.1	1.032e-25	10.4832
	GAS6-AS1	1.05336e-25	10.4813
	CTSC	1.14479e-25	10.4734
	FBN1	1.19212e-25	10.4695
[truncated: 12,308 more rows]

## Sheet: Suppl. Table 5
	Supplementary Table S5. Correlation data for highly variable genes with TCR functionality
		slope	intercept	r_value	p_value	std_err	r_squared
	TRBV18	0.655631	-3.90381	0.488412	0.0132423	0.244248	0.238547
	TRAV19	0.623569	-3.66408	0.483377	0.0143698	0.235476	0.233653
	KLRK1	0.461314	-2.52939	0.567781	0.00307133	0.139459	0.322376
	NME2	0.412444	-2.12746	0.53144	0.00626043	0.137082	0.282428
	PSMA2	0.386988	-1.95452	0.453669	0.0227384	0.15851	0.205816
	EEF1G	0.373681	-1.92702	0.431116	0.0314276	0.163077	0.185861
	ARPC1B	0.355333	-2.05837	0.490137	0.0128733	0.131763	0.240234
	EIF4A1	0.353431	-1.67539	0.417738	0.0377231	0.160286	0.174505
	BATF3	0.347574	-1.96088	0.557042	0.00382231	0.108051	0.310295
	RPL17	0.325023	-1.56061	0.438596	0.0282928	0.138865	0.192366
	CSNK2B	0.319879	-1.54429	0.402506	0.0460662	0.151694	0.162011
	TRBC1	0.317584	-2.09023	0.441077	0.0273104	0.134741	0.194549
	PTPRCAP	0.314959	-1.90032	0.499471	0.0110206	0.11391	0.249471
	NDUFB8	0.314012	-1.56721	0.405761	0.0441719	0.147485	0.164642
	PPAN	0.304973	-1.39544	0.405275	0.0444507	0.143445	0.164248
	NME1	0.301893	-1.36113	0.434665	0.0299075	0.130426	0.188933
	TUBA1B	0.296551	-1.42881	0.506112	0.00984146	0.105374	0.256149
	TYMS	0.279567	-1.5416	0.498266	0.0112466	0.101436	0.248269
	IRF4	0.274835	-1.30306	0.648549	0.000454021	0.0672588	0.420615
	HMGN2	0.272286	-1.63883	0.423421	0.0349366	0.121474	0.179286
	RRM2	0.267093	-1.35202	0.452939	0.0229853	0.109622	0.205154
	STMN1	0.264962	-1.46418	0.431169	0.0314047	0.115614	0.185907
	PRSS23	0.24071	-1.20364	0.479027	0.0154063	0.0919741	0.229467
	H2AFZ	0.236668	-1.47172	0.470068	0.0177345	0.0926603	0.220964
	TUBB4B	0.234478	-1.21375	0.639163	0.000582821	0.0588292	0.408529
	HMGB2	0.233307	-1.64885	0.485436	0.0138996	0.0876152	0.235648
	PTTG1	0.228688	-1.30177	0.480116	0.0151412	0.0871234	0.230512
	LIME1	0.225567	-1.44318	0.434453	0.0299965	0.0975091	0.18875
	TUBA1C	0.213645	-0.945198	0.465475	0.0190353	0.0847044	0.216667
	SAT1	0.213129	-1.45273	0.439047	0.0281121	0.0909426	0.192762
	PCLAF	0.208198	-1.21016	0.458117	0.0212803	0.0842338	0.209871
	TUBB	0.208023	-1.25929	0.487734	0.0133899	0.0776381	0.237884
	JUNB	0.205888	-1.30306	0.52	0.00771187	0.0705189	0.2704
	SELL	0.202857	-1.21829	0.437875	0.0285835	0.0868466	0.191735
	FRMD4B	0.196034	-1.06441	0.471974	0.0172165	0.076353	0.22276
	IL2RA	0.195874	-0.779092	0.404904	0.0446647	0.0922313	0.163947
	GZMM	0.190831	-1.40328	0.455893	0.0219995	0.0776837	0.207838
	MCM7	0.188936	-1.07476	0.499855	0.0109493	0.068262	0.249855
	NCR3	0.186634	-1.35523	0.427542	0.0330205	0.0822838	0.182793
	PIM2	0.185093	-1.31777	0.50455	0.0101089	0.0660428	0.254571
	ISG15	0.1835	-1.33988	0.494502	0.0119772	0.067253	0.244532
	MT2A	0.181333	-1.29213	0.46028	0.0205991	0.0729277	0.211857
	DUT	0.179043	-1.07122	0.409613	0.0420098	0.0831456	0.167783
	PHLDA1	0.176226	-0.659745	0.460803	0.0204371	0.0707719	0.212339
	AL135925.1	0.175168	-0.992775	0.397733	0.0489589	0.0842567	0.158192
	RBM5	0.173532	-1.05475	0.421196	0.0360076	0.0779156	0.177406
	ITGA2	0.171565	-0.914066	0.410984	0.0412608	0.0793534	0.168908
	PCNA	0.166832	-0.907473	0.439643	0.0278749	0.0710683	0.193286
	GBP5	0.162254	-1.16757	0.494482	0.0119812	0.0594696	0.244513
	MID1IP1	0.147324	-0.749486	0.471315	0.0173942	0.0574843	0.222138
	TMEM43	0.14496	-0.918156	0.42534	0.0340336	0.0643151	0.180914
	ATP8A1	0.139958	-0.909063	0.613679	0.00110385	0.037547	0.376602
	SLAMF1	0.135265	-0.307463	0.397204	0.0492885	0.0651661	0.157771
	MT1E	0.131015	-0.9383	0.396883	0.0494889	0.0631795	0.157516
	TET2	0.117792	-0.576117	0.496608	0.0115637	0.0429286	0.24662
	GBP4	0.117203	-0.880129	0.429845	0.0319871	0.0513338	0.184767
	SERINC5	0.11085	-0.725627	0.463127	0.0197295	0.044233	0.214487
	RASA3	0.105534	-0.847542	0.509962	0.00920723	0.0371184	0.260062
	Z93241.1	0.102304	-0.601991	0.483911	0.0142467	0.038577	0.23417
	CDK11A	0.0791446	-0.530899	0.46489	0.0192062	0.031429	0.216123
	PRRC2B	0.0785178	-0.577882	0.398845	0.0482729	0.0376425	0.159077
	RABL6	0.073203	-0.49914	0.415683	0.0387728	0.0333972	0.172793
	CSNK1G2	0.0684849	-0.523223	0.396665	0.0496255	0.0330471	0.157343
	FADS3	-0.0268497	0.0980375	-0.417317	0.0379361	0.0121915	0.174154
	ARRDC3	-0.0283097	0.0491187	-0.413082	0.0401349	0.0130139	0.170637
	UBR5-AS1	-0.0308579	0.145701	-0.415707	0.0387607	0.0140772	0.172812
	AC008608.2	-0.0325656	0.17046	-0.406763	0.043601	0.0152503	0.165456
	DHRS3	-0.0327104	-0.0146062	-0.422242	0.0355008	0.0146427	0.178288
	AC025171.2	-0.0332791	0.127358	-0.414267	0.0395095	0.0152455	0.171617
	WDR27	-0.0369368	0.184372	-0.408813	0.0424516	0.0171933	0.167128
	NXPH4	-0.0455972	0.212617	-0.488841	0.0131498	0.0169671	0.238966
	YPEL2	-0.0473961	0.0875464	-0.408564	0.04259	0.0220781	0.166925
	RCBTB2	-0.0504617	0.150395	-0.411883	0.040775	0.0232785	0.169648
	CDC14A	-0.0528671	0.123012	-0.494042	0.0120691	0.0193997	0.244078
	ITGAL	-0.0530915	0.00605676	-0.413491	0.0399179	0.0243769	0.170975
	CD244	-0.0562732	0.204135	-0.428226	0.0327109	0.0247614	0.183378
	ITPR2	-0.0572763	0.245578	-0.457796	0.0213827	0.0231936	0.209577
	SPATA20	-0.0581605	0.230164	-0.445785	0.0255213	0.0243517	0.198725
	HIP1R	-0.0587821	0.29834	-0.399901	0.0476283	0.0280924	0.159921
	SGSH	-0.0595069	0.207353	-0.432033	0.0310293	0.0259015	0.186652
	PARP12	-0.0596574	0.290643	-0.405723	0.0441937	0.028023	0.164611
	ABTB1	-0.0598987	0.0714301	-0.424708	0.0343292	0.0266238	0.180377
	ZBTB38	-0.0602304	0.0319878	-0.430708	0.0316062	0.0263155	0.18551
	CYFIP2	-0.0615604	0.155002	-0.41341	0.0399609	0.0282721	0.170908
	TKTL1	-0.0619492	0.318361	-0.461955	0.0200838	0.0247998	0.213402
	ZNF266	-0.0657358	0.333109	-0.445574	0.0255997	0.0275398	0.198536
	SERPINH1	-0.0658784	0.334276	-0.412865	0.0402502	0.0303033	0.170457
	KMT2A	-0.0662584	0.15908	-0.531606	0.0062412	0.0220124	0.282605
	RICTOR	-0.0670285	0.228428	-0.48134	0.0148477	0.0254514	0.231688
	ANKRD36B	-0.0674311	0.318036	-0.447466	0.0249061	0.0281009	0.200226
	PBXIP1	-0.0675742	-0.0144906	-0.444187	0.0261178	0.0284202	0.197302
	PARP8	-0.0690047	0.127466	-0.494238	0.01203	0.0253082	0.244271
	TMC8	-0.0697631	0.27613	-0.401431	0.0467058	0.033189	0.161147
	BSDC1	-0.0722771	0.308085	-0.490735	0.0127474	0.0267585	0.240821
	ZNF699	-0.0749019	0.40207	-0.44985	0.024054	0.0310072	0.202365
	MIR497HG	-0.0769917	0.471025	-0.417817	0.0376831	0.0349087	0.174571
	TBC1D2B	-0.0778966	0.388585	-0.489134	0.0130868	0.0289632	0.239253
	LY9	-0.0799942	0.344263	-0.520269	0.00767467	0.0273795	0.27068
	SNRK	-0.0829464	0.325607	-0.639336	0.000580186	0.0208013	0.40875
	PI4KA	-0.0832331	0.465286	-0.505665	0.00991743	0.0296104	0.255697
	WSB1	-0.0833017	0.311652	-0.404194	0.0450761	0.0393067	0.163373
	MTRNR2L8	-0.0841075	0.396663	-0.432389	0.0308752	0.0365722	0.186961
	SEC16A	-0.0855808	0.472831	-0.467816	0.018363	0.0337135	0.218852
	LIM2	-0.0865806	0.445131	-0.450201	0.0239306	0.0358068	0.202681
	RBM33	-0.0867929	0.483687	-0.453725	0.0227197	0.0355447	0.205866
	CALCOCO1	-0.0873364	0.393421	-0.415673	0.0387779	0.0398464	0.172784
	LINC01943	-0.0876364	0.337005	-0.408072	0.0428644	0.0408819	0.166523
	HIST1H3J	-0.0885843	0.576931	-0.412017	0.040703	0.0408488	0.169758
	GOLGB1	-0.0888209	0.420749	-0.427252	0.0331527	0.0391921	0.182544
	GAS7	-0.0895447	0.484814	-0.445245	0.0257218	0.037549	0.198243
	ERO1B	-0.091238	0.544716	-0.540247	0.00530578	0.029633	0.291867
	AC016831.5	-0.0913913	0.544518	-0.473569	0.0167927	0.0354416	0.224267
	DPEP2	-0.091865	0.330787	-0.584975	0.00213036	0.0265581	0.342196
	PLEKHA2	-0.0928908	0.489227	-0.414016	0.0396412	0.0425855	0.17141
	PRPF4B	-0.0934232	0.5882	-0.407037	0.0434464	0.0437144	0.165679
	RBM15	-0.0941793	0.61415	-0.433524	0.0303895	0.0408198	0.187943
	CST6	-0.0946407	0.599548	-0.441154	0.0272803	0.0401444	0.194617
	CDK17	-0.0951141	0.48236	-0.463133	0.0197277	0.0379534	0.214492
	MAP2K2	-0.0956196	0.49586	-0.491052	0.012681	0.0353703	0.241132
	GIT1	-0.0957881	0.597482	-0.492094	0.0124651	0.0353337	0.242156
	SETD2	-0.0960616	0.488711	-0.452907	0.0229961	0.0394299	0.205125
	RUFY3	-0.0969067	0.578294	-0.489241	0.0130639	0.0360211	0.239357
	MBD5	-0.0970773	0.447525	-0.682738	0.000169614	0.0216629	0.466131
	BTBD2	-0.097305	0.548231	-0.49014	0.0128727	0.0360819	0.240238
	PAN3	-0.100372	0.58548	-0.59344	0.001766	0.0283859	0.352171
	ZKSCAN8	-0.102175	0.617595	-0.614647	0.00107847	0.0273414	0.377791
	AL627171.1	-0.103501	0.668035	-0.429492	0.0321436	0.045378	0.184464
	SMG1	-0.108439	0.653416	-0.488684	0.0131836	0.0403683	0.238812
	PPP1R14B	-0.10925	0.478678	-0.446308	0.0253288	0.0456758	0.199191
	ITGA5	-0.112422	0.601503	-0.533871	0.0059835	0.0371277	0.285019
	SERPINE1	-0.113558	0.676888	-0.440061	0.0277093	0.0483172	0.193654
	EP300	-0.113691	0.613222	-0.533581	0.00601598	0.0375755	0.284709
	AC132192.2	-0.115977	0.701894	-0.503726	0.0102523	0.0414725	0.25374
	BIRC6	-0.116561	0.649913	-0.566394	0.00316063	0.0353646	0.320803
	RALGAPA1	-0.117053	0.640717	-0.507067	0.00968081	0.041487	0.257117
	DYNC1H1	-0.118421	0.510703	-0.529079	0.00653952	0.0396037	0.279924
	PMCH	-0.124829	0.793113	-0.416295	0.0384578	0.0568489	0.173302
	DDX17	-0.125031	0.584892	-0.65849	0.000345298	0.0297962	0.433609
	IFI27	-0.127551	0.683797	-0.410583	0.0414785	0.0590648	0.168578
	ADARB1	-0.127674	0.824272	-0.474496	0.0165502	0.0493875	0.225147
	AL080250.1	-0.129376	0.798318	-0.408947	0.0423777	0.0601984	0.167237
	BNIP3L	-0.129461	0.494379	-0.439785	0.0278186	0.0551265	0.19341
	C12orf57	-0.130298	0.467544	-0.418577	0.0373011	0.0589482	0.175206
	PGAM1	-0.131422	1.49507	-0.461196	0.020316	0.0527218	0.212702
	DSEL	-0.132815	0.82406	-0.423671	0.0348179	0.05921	0.179497
	CR381653.1	-0.13813	0.868245	-0.479011	0.0154103	0.0527813	0.229451
	PPP1R3B	-0.140564	0.869375	-0.55148	0.00426878	0.0443348	0.30413
	ITK	-0.14144	0.95588	-0.403009	0.0457697	0.0669744	0.162416
	AC093010.2	-0.141988	0.84244	-0.464898	0.0192039	0.0563834	0.21613
	SYNE2	-0.146854	0.784809	-0.470676	0.0175678	0.0574009	0.221536
	TPCN1	-0.147202	0.92585	-0.470801	0.0175339	0.0575174	0.221653
	AOAH	-0.147795	0.625074	-0.664931	0.000287652	0.0346167	0.442133
	GSN	-0.157018	0.971161	-0.50506	0.0100209	0.0559494	0.255086
	AC005261.1	-0.160791	1.01778	-0.541865	0.00514457	0.0520028	0.293617
	SDF2L1	-0.167453	1.31928	-0.41285	0.0402583	0.0770299	0.170445
	AC016831.7	-0.173501	0.860744	-0.418009	0.0375864	0.0786233	0.174731
	PTGER4	-0.1798	1.24554	-0.455131	0.0222504	0.0733478	0.207144
	TRAV9-2	-0.1818	1.04027	-0.416646	0.0382783	0.0827106	0.173594
	RNF19A	-0.186036	1.45398	-0.53346	0.00602959	0.0615052	0.28458
	EOMES	-0.186438	1.01606	-0.448988	0.0243594	0.0773657	0.20159
	TSPAN13	-0.188126	1.20865	-0.526984	0.00679578	0.0632619	0.277712
	C15orf48	-0.194719	1.21064	-0.401159	0.0468688	0.0927099	0.160929
	TFRC	-0.197893	1.62555	-0.566043	0.0031836	0.0600956	0.320405
	CST7	-0.202918	1.17136	-0.539951	0.00533575	0.0659566	0.291548
	TRGV7	-0.21017	1.20048	-0.410642	0.0414466	0.0973064	0.168627
	ACAD11	-0.222182	1.4587	-0.619625	0.00095569	0.0586853	0.383935
	CD82	-0.226167	2.0305	-0.401635	0.0465843	0.107531	0.16131
	CD69	-0.235701	1.51442	-0.474216	0.0166233	0.0912443	0.22488
	MAP1LC3A	-0.290646	2.08341	-0.561424	0.00349894	0.0893288	0.315197
	SLAMF7	-0.29118	1.94048	-0.448517	0.0245277	0.120989	0.201167
	TRBV7-2	-0.304702	1.76894	-0.398129	0.0487137	0.14639	0.158507
	TAGAP	-0.323763	2.35906	-0.539699	0.00536139	0.105305	0.291275
	LMNA	-0.33811	2.26331	-0.483973	0.0142323	0.127474	0.23423
	PLEK	-0.401071	2.71223	-0.420318	0.036437	0.180537	0.176667
	TRBV7-4	-0.416206	2.53866	-0.402924	0.0458197	0.19713	0.162348
	TRAV12-2	-0.495886	3.07627	-0.407612	0.0431223	0.231641	0.166147
	TRBV7-9	-0.503449	3.14567	-0.430629	0.031641	0.220013	0.185442
	TRBV6-6	-1.26645	8.38259	-0.534149	0.00595256	0.417946	0.285315
	TRAV10	-1.7799	11.6568	-0.642581	0.000532655	0.442542	0.412911
